# Supplementary material for: Determining antimicrobial susceptibility in Salmonella enterica serovar Typhimurium through whole genome sequencing: a comparison against multiple phenotypic susceptibility testing methods
Source: BMC Microbiol. 2019 Jul 2;19:148. doi: 10.1186/s12866-019-1520-9 (PMC6604184; doi:10.1186/s12866-019-1520-9)
Supplement: Supplementary file 1 — This file contains four Microsoft Excel Sheets with additional information. Table S1. describes the interpretation criteria, dilution ranges and antimicrobial disk contents used for phenotypic susceptibility testing. Table S2. presents the results of phenotypic susceptibility tests and whole genome sequence genotyping. Classification categories against the broth microdilution reference are also presented for each isolate; True Negative (TN), True Positive (TP), False Negative (FN) and False Positive (FP). Table S3. presents European Read Archive run accession numbers for each sequences isolate. Table S4. presents the frequency of isolates with each reference resistance gene sequence detected or fully assembled by ARIBA. (XLSX 144 kb) [file 12866_2019_1520_MOESM1_ESM.xlsx]

## Sheet: Table S1
Antimicrobial	Disk content (μg)	EUCAST Clinical resistance zone diameter breakpoint (mm)	Agar dilution concentration range tested (μg/mL)	Broth microdilution concentration range tested (μg/ml)	EUCAST Non-Wild-Type Epidemiological cut-off (μg/mL)	EUCAST Clinical resistance MIC breakpoint (μg/mL)
Ampicillin	10	<14	0.25-128	1-64	>8	>8
Chloramphenicol	30	<17	0.25-128	2-32	>16	>8
Ciprofloxacin	-	-	-	0.015-8	>0.064	-
Gentamicin	10	<14	0.03-128	0.5-32	>2	>4
Nalidixic Acid	30	≤13*	1-128	1-64	>16	≥32*
Streptomycin	-	-	-	2-64	>16	-
Sulfamethoxazole	300	≤12*	32-512	8-1024	≥512*	≥512*
Trimethoprim/ Sulfamethoxazole (1:19)	1.25/23.75	<11	0.03-128	0.12/2.38-4/76	>1+	>4
Sulfisoxazole	-	-	-	16-256	≥512*	-
Tetracycline	-	-	-	2-64	>8	-
Trimethoprim	-	-	-	0.25-32	>2	-
Table S1: ECOFFs, CBPs, dilution ranges and disk contents used to determine susceptibility to each antimicrobial tested. * = CLSI breakpoint. - = Not assessed. + = Breakpoint given as Trimethoprim concentration.

## Sheet: Table S2
sample	amr	broth_conc	broth_symbol	disk_zone	agar_conc	agar_symbol	ecoff_conc	cbp_conc	cbp_disk_zone	agar_clin	disk_clin	geno_clin	geno_ecoff	ariba_partial	ariba_interrupted	genotype
S10423-92	AMP	64	>	0	128	>	8	8	14	TP	TP	TP	TP			aadA,blaTEM,catA1,dfrA1,mphB,strA,strB,sul,sul2,tetB
S10423-92	CHL	8	<=	0	128	>	16	8	17	FP	FP	FP	FP			aadA,blaTEM,catA1,dfrA1,mphB,strA,strB,sul,sul2,tetB
S10423-92	CIP	0.03	#ERROR!	NA	NA	NA	0.064	NA	NA	NA	NA	NA	TN			aadA,blaTEM,catA1,dfrA1,mphB,strA,strB,sul,sul2,tetB
S10423-92	GEN	0.5	<=	27.7921	0.125	#ERROR!	2	4	14	NA	NA	NA	NA			aadA,blaTEM,catA1,dfrA1,mphB,strA,strB,sul,sul2,tetB
S10423-92	NAL	4	<=	32.4761	1	<=	16	31.99	13.01	TN	TN	TN	TN			aadA,blaTEM,catA1,dfrA1,mphB,strA,strB,sul,sul2,tetB
S10423-92	STR	64	>	0	32	#ERROR!	16	64	11.01	FN	TP	TP	TP			aadA,blaTEM,catA1,dfrA1,mphB,strA,strB,sul,sul2,tetB
S10423-92	SMX	1024	>	0	512	>	256	511.99	12.01	TP	TP	TP	TP			aadA,blaTEM,catA1,dfrA1,mphB,strA,strB,sul,sul2,tetB
S10423-92	SXT	4	>	0	32	#ERROR!	1	4	11	TP	TP	TP	TP			aadA,blaTEM,catA1,dfrA1,mphB,strA,strB,sul,sul2,tetB
S10423-92	SUL	256	>	NA	NA	NA	256	NA	NA	NA	NA	NA	TP			aadA,blaTEM,catA1,dfrA1,mphB,strA,strB,sul,sul2,tetB
S10423-92	TET	4	<=	NA	NA	NA	8	NA	NA	NA	NA	NA	FP			aadA,blaTEM,catA1,dfrA1,mphB,strA,strB,sul,sul2,tetB
S10423-92	TRI	32	>	NA	NA	NA	2	NA	NA	NA	NA	NA	TP			aadA,blaTEM,catA1,dfrA1,mphB,strA,strB,sul,sul2,tetB
S10905-92	AMP	64	>	0	128	>	8	8	14	TP	TP	TP	TP			aadA1,blaCARB,floR,tetG
S10905-92	CHL	128	>	0	64	#ERROR!	16	8	17	TP	TP	TP	TP			aadA1,blaCARB,floR,tetG
S10905-92	CIP	0.03	#ERROR!	NA	NA	NA	0.064	NA	NA	NA	NA	NA	TN			aadA1,blaCARB,floR,tetG
S10905-92	GEN	0.5	<=	29.3534	0.25	#ERROR!	2	4	14	NA	NA	NA	NA			aadA1,blaCARB,floR,tetG
S10905-92	NAL	4	<=	29.978	2	#ERROR!	16	31.99	13.01	TN	TN	TN	TN			aadA1,blaCARB,floR,tetG
S10905-92	STR	64	#ERROR!	0	8	<=	16	64	11.01	TN	FP	FP	TP			aadA1,blaCARB,floR,tetG
S10905-92	SMX	1024	>	0	512	>	256	511.99	12.01	TP	TP	FN	FN			aadA1,blaCARB,floR,tetG
S10905-92	SXT	0.5	#ERROR!	35.5988	0.03	#ERROR!	1	4	11	TN	TN	TN	TN			aadA1,blaCARB,floR,tetG
S10905-92	SUL	256	>	NA	NA	NA	256	NA	NA	NA	NA	NA	FN			aadA1,blaCARB,floR,tetG
S10905-92	TET	32	#ERROR!	NA	NA	NA	8	NA	NA	NA	NA	NA	TP			aadA1,blaCARB,floR,tetG
S10905-92	TRI	0.25	<=	NA	NA	NA	2	NA	NA	NA	NA	NA	TN			aadA1,blaCARB,floR,tetG
S12144-92	AMP	1	<=	34.0375	0.5	#ERROR!	8	8	14	TN	TN	TN	TN
S12144-92	CHL	8	<=	33.7252	1	#ERROR!	16	8	17	TN	TN	TN	TN
S12144-92	CIP	0.015	<=	NA	NA	NA	0.064	NA	NA	NA	NA	NA	TN
S12144-92	GEN	0.5	<=	30.6025	0.125	#ERROR!	2	4	14	NA	NA	NA	NA
S12144-92	NAL	4	<=	31.5393	2	#ERROR!	16	31.99	13.01	TN	TN	TN	TN
S12144-92	STR	8	#ERROR!	13.1154	2	#ERROR!	16	64	11.01	TN	TN	TN	TN
S12144-92	SMX	32	#ERROR!	25.9184	512	>	256	511.99	12.01	FP	TN	TN	TN
S12144-92	SXT	0.12	<=	37.4725	0.03	#ERROR!	1	4	11	TN	TN	TN	TN
S12144-92	SUL	256	#ERROR!	NA	NA	NA	256	NA	NA	NA	NA	NA	TN
S12144-92	TET	4	<=	NA	NA	NA	8	NA	NA	NA	NA	NA	TN
S12144-92	TRI	0.25	<=	NA	NA	NA	2	NA	NA	NA	NA	NA	TN
S08411-93	AMP	64	>	0	128	>	8	8	14	TP	TP	TP	TP			aadA1,blaCARB,floR,tetG
S08411-93	CHL	128	>	0	32	#ERROR!	16	8	17	TP	TP	TP	TP			aadA1,blaCARB,floR,tetG
S08411-93	CIP	0.03	#ERROR!	NA	NA	NA	0.064	NA	NA	NA	NA	NA	TN			aadA1,blaCARB,floR,tetG
S08411-93	GEN	0.5	<=	27.1675	0.25	#ERROR!	2	4	14	NA	NA	NA	NA			aadA1,blaCARB,floR,tetG
S08411-93	NAL	4	<=	29.978	2	#ERROR!	16	31.99	13.01	TN	TN	TN	TN			aadA1,blaCARB,floR,tetG
S08411-93	STR	64	#ERROR!	0.624541	16	<=	16	64	11.01	TN	FP	FP	TP			aadA1,blaCARB,floR,tetG
S08411-93	SMX	1024	>	1.24908	512	>	256	511.99	12.01	TP	TP	FN	FN			aadA1,blaCARB,floR,tetG
S08411-93	SXT	0.25	#ERROR!	32.7884	0.03	#ERROR!	1	4	11	TN	TN	TN	TN			aadA1,blaCARB,floR,tetG
S08411-93	SUL	256	>	NA	NA	NA	256	NA	NA	NA	NA	NA	FN			aadA1,blaCARB,floR,tetG
S08411-93	TET	32	>	NA	NA	NA	8	NA	NA	NA	NA	NA	TP			aadA1,blaCARB,floR,tetG
S08411-93	TRI	0.25	<=	NA	NA	NA	2	NA	NA	NA	NA	NA	TN			aadA1,blaCARB,floR,tetG
S10543-93	AMP	64	>	0	128	>	8	8	14	TP	TP	TP	TP		aac3IVa	aadA,aph4Ia,blaTEM,catA1,dfrA14,strA,strB,sul,sul2,tetB
S10543-93	CHL	128	>	0	64	#ERROR!	16	8	17	TP	TP	TP	TP		aac3IVa	aadA,aph4Ia,blaTEM,catA1,dfrA14,strA,strB,sul,sul2,tetB
S10543-93	CIP	0.03	#ERROR!	NA	NA	NA	0.064	NA	NA	NA	NA	NA	TN		aac3IVa	aadA,aph4Ia,blaTEM,catA1,dfrA14,strA,strB,sul,sul2,tetB
S10543-93	GEN	32	#ERROR!	12.4908	8	#ERROR!	2	4	14	NA	NA	NA	NA		aac3IVa	aadA,aph4Ia,blaTEM,catA1,dfrA14,strA,strB,sul,sul2,tetB
S10543-93	NAL	4	<=	29.0411	2	#ERROR!	16	31.99	13.01	TN	TN	TN	TN		aac3IVa	aadA,aph4Ia,blaTEM,catA1,dfrA14,strA,strB,sul,sul2,tetB
S10543-93	STR	64	>	0	16	<=	16	64	11.01	FN	TP	TP	TP		aac3IVa	aadA,aph4Ia,blaTEM,catA1,dfrA14,strA,strB,sul,sul2,tetB
S10543-93	SMX	1024	>	0	512	>	256	511.99	12.01	TP	TP	TP	TP		aac3IVa	aadA,aph4Ia,blaTEM,catA1,dfrA14,strA,strB,sul,sul2,tetB
S10543-93	SXT	4	>	0	32	#ERROR!	1	4	11	TP	TP	TP	TP		aac3IVa	aadA,aph4Ia,blaTEM,catA1,dfrA14,strA,strB,sul,sul2,tetB
S10543-93	SUL	256	>	NA	NA	NA	256	NA	NA	NA	NA	NA	TP		aac3IVa	aadA,aph4Ia,blaTEM,catA1,dfrA14,strA,strB,sul,sul2,tetB
S10543-93	TET	32	>	NA	NA	NA	8	NA	NA	NA	NA	NA	TP		aac3IVa	aadA,aph4Ia,blaTEM,catA1,dfrA14,strA,strB,sul,sul2,tetB
S10543-93	TRI	32	>	NA	NA	NA	2	NA	NA	NA	NA	NA	TP		aac3IVa	aadA,aph4Ia,blaTEM,catA1,dfrA14,strA,strB,sul,sul2,tetB
S01145-94	AMP	1	<=	36.2234	0.25	<=	8	8	14	TN	TN	TN	TN
S01145-94	CHL	8	<=	35.2866	1	#ERROR!	16	8	17	TN	TN	TN	TN
S01145-94	CIP	0.015	<=	NA	NA	NA	0.064	NA	NA	NA	NA	NA	TN
S01145-94	GEN	0.5	<=	31.5393	0.125	#ERROR!	2	4	14	NA	NA	NA	NA
S01145-94	NAL	4	<=	28.7289	2	#ERROR!	16	31.99	13.01	TN	TN	TN	TN
S01145-94	STR	8	#ERROR!	16.8626	2	#ERROR!	16	64	11.01	TN	TN	TN	TN
S01145-94	SMX	8	<=	47.4651	32	<=	256	511.99	12.01	TN	TN	TN	TN
S01145-94	SXT	0.12	<=	47.1528	16	#ERROR!	1	4	11	FP	TN	TN	TN
S01145-94	SUL	16	<=	NA	NA	NA	256	NA	NA	NA	NA	NA	TN
S01145-94	TET	4	<=	NA	NA	NA	8	NA	NA	NA	NA	NA	TN
S01145-94	TRI	0.25	<=	NA	NA	NA	2	NA	NA	NA	NA	NA	TN
S06719-94	AMP	64	>	0	128	>	8	8	14	TP	TP	TP	TP			aadA1,blaCARB,floR,tetG
S06719-94	CHL	128	>	0	64	#ERROR!	16	8	17	TP	TP	TP	TP			aadA1,blaCARB,floR,tetG
S06719-94	CIP	0.03	#ERROR!	NA	NA	NA	0.064	NA	NA	NA	NA	NA	TN			aadA1,blaCARB,floR,tetG
S06719-94	GEN	0.5	<=	27.1675	0.25	#ERROR!	2	4	14	NA	NA	NA	NA			aadA1,blaCARB,floR,tetG
S06719-94	NAL	4	<=	29.3534	2	#ERROR!	16	31.99	13.01	TN	TN	TN	TN			aadA1,blaCARB,floR,tetG
S06719-94	STR	64	#ERROR!	0	32	#ERROR!	16	64	11.01	TN	FP	FP	TP			aadA1,blaCARB,floR,tetG
S06719-94	SMX	1024	>	0	512	>	256	511.99	12.01	TP	TP	FN	FN			aadA1,blaCARB,floR,tetG
S06719-94	SXT	0.25	#ERROR!	33.7252	0.03	#ERROR!	1	4	11	TN	TN	TN	TN			aadA1,blaCARB,floR,tetG
S06719-94	SUL	256	>	NA	NA	NA	256	NA	NA	NA	NA	NA	FN			aadA1,blaCARB,floR,tetG
S06719-94	TET	32	>	NA	NA	NA	8	NA	NA	NA	NA	NA	TP			aadA1,blaCARB,floR,tetG
S06719-94	TRI	0.5	#ERROR!	NA	NA	NA	2	NA	NA	NA	NA	NA	TN			aadA1,blaCARB,floR,tetG
S07452-95	AMP	64	>	0	128	>	8	8	14	TP	TP	TP	TP			aadA1,blaCARB,floR,tetG
S07452-95	CHL	128	#ERROR!	0	32	#ERROR!	16	8	17	TP	TP	TP	TP			aadA1,blaCARB,floR,tetG
S07452-95	CIP	0.03	#ERROR!	NA	NA	NA	0.064	NA	NA	NA	NA	NA	TN			aadA1,blaCARB,floR,tetG
S07452-95	GEN	0.5	<=	27.7921	0.25	#ERROR!	2	4	14	NA	NA	NA	NA			aadA1,blaCARB,floR,tetG
S07452-95	NAL	4	<=	30.9148	1	<=	16	31.99	13.01	TN	TN	TN	TN			aadA1,blaCARB,floR,tetG
S07452-95	STR	64	#ERROR!	0	0.25	<=	16	64	11.01	TN	FP	FP	TP			aadA1,blaCARB,floR,tetG
S07452-95	SMX	1024	>	0	512	>	256	511.99	12.01	TP	TP	FN	FN			aadA1,blaCARB,floR,tetG
S07452-95	SXT	0.25	#ERROR!	34.662	0.03	#ERROR!	1	4	11	TN	TN	TN	TN			aadA1,blaCARB,floR,tetG
S07452-95	SUL	256	>	NA	NA	NA	256	NA	NA	NA	NA	NA	FN			aadA1,blaCARB,floR,tetG
S07452-95	TET	32	#ERROR!	NA	NA	NA	8	NA	NA	NA	NA	NA	TP			aadA1,blaCARB,floR,tetG
S07452-95	TRI	0.25	<=	NA	NA	NA	2	NA	NA	NA	NA	NA	TN			aadA1,blaCARB,floR,tetG
S07591-95	AMP	64	>	0	128	>	8	8	14	TP	TP	TP	TP			aadA1,blaCARB,floR,tetG
S07591-95	CHL	128	>	0	32	#ERROR!	16	8	17	TP	TP	TP	TP			aadA1,blaCARB,floR,tetG
S07591-95	CIP	0.03	#ERROR!	NA	NA	NA	0.064	NA	NA	NA	NA	NA	TN			aadA1,blaCARB,floR,tetG
S07591-95	GEN	0.5	<=	27.4798	0.25	#ERROR!	2	4	14	NA	NA	NA	NA			aadA1,blaCARB,floR,tetG
S07591-95	NAL	4	<=	28.7289	2	#ERROR!	16	31.99	13.01	TN	TN	TN	TN			aadA1,blaCARB,floR,tetG
S07591-95	STR	64	#ERROR!	0	16	<=	16	64	11.01	TN	FP	FP	TP			aadA1,blaCARB,floR,tetG
S07591-95	SMX	1024	>	0	512	>	256	511.99	12.01	TP	TP	FN	FN			aadA1,blaCARB,floR,tetG
S07591-95	SXT	0.5	#ERROR!	34.662	0.06	#ERROR!	1	4	11	TN	TN	TN	TN			aadA1,blaCARB,floR,tetG
S07591-95	SUL	256	>	NA	NA	NA	256	NA	NA	NA	NA	NA	FN			aadA1,blaCARB,floR,tetG
S07591-95	TET	32	>	NA	NA	NA	8	NA	NA	NA	NA	NA	TP			aadA1,blaCARB,floR,tetG
S07591-95	TRI	0.5	#ERROR!	NA	NA	NA	2	NA	NA	NA	NA	NA	TN			aadA1,blaCARB,floR,tetG
S09202-95	AMP	1	<=	35.2866	0.5	#ERROR!	8	8	14	TN	TN	TN	TN			aadA1,dfrA14,strB,sul,sul2
S09202-95	CHL	8	<=	31.227	1	#ERROR!	16	8	17	TN	TN	TN	TN			aadA1,dfrA14,strB,sul,sul2
S09202-95	CIP	0.03	#ERROR!	NA	NA	NA	0.064	NA	NA	NA	NA	NA	TN			aadA1,dfrA14,strB,sul,sul2
S09202-95	GEN	0.5	<=	27.1675	0.25	#ERROR!	2	4	14	NA	NA	NA	NA			aadA1,dfrA14,strB,sul,sul2
S09202-95	NAL	4	<=	28.1043	2	#ERROR!	16	31.99	13.01	TN	TN	TN	TN			aadA1,dfrA14,strB,sul,sul2
S09202-95	STR	64	>	0	16	<=	16	64	11.01	FN	TP	TP	TP			aadA1,dfrA14,strB,sul,sul2
S09202-95	SMX	1024	>	0	512	>	256	511.99	12.01	TP	TP	TP	TP			aadA1,dfrA14,strB,sul,sul2
S09202-95	SXT	4	>	0	32	#ERROR!	1	4	11	TP	TP	TP	TP			aadA1,dfrA14,strB,sul,sul2
S09202-95	SUL	256	>	NA	NA	NA	256	NA	NA	NA	NA	NA	TP			aadA1,dfrA14,strB,sul,sul2
S09202-95	TET	4	<=	NA	NA	NA	8	NA	NA	NA	NA	NA	TN			aadA1,dfrA14,strB,sul,sul2
S09202-95	TRI	32	>	NA	NA	NA	2	NA	NA	NA	NA	NA	TP			aadA1,dfrA14,strB,sul,sul2
S10023-95	AMP	1	<=	31.5393	0.5	#ERROR!	8	8	14	TN	TN	TN	TN			gyrAS83F
S10023-95	CHL	8	<=	30.2902	1	#ERROR!	16	8	17	TN	TN	TN	TN			gyrAS83F
S10023-95	CIP	0.25	#ERROR!	NA	NA	NA	0.064	NA	NA	NA	NA	NA	TP			gyrAS83F
S10023-95	GEN	0.5	<=	27.1675	0.25	#ERROR!	2	4	14	NA	NA	NA	NA			gyrAS83F
S10023-95	NAL	128	>	0	2	#ERROR!	16	31.99	13.01	FN	TP	TP	TP			gyrAS83F
S10023-95	STR	8	#ERROR!	18.1117	0.25	<=	16	64	11.01	TN	TN	TN	TN			gyrAS83F
S10023-95	SMX	16	#ERROR!	27.4798	32	<=	256	511.99	12.01	TN	TN	TN	TN			gyrAS83F
S10023-95	SXT	0.12	<=	35.9111	0.03	#ERROR!	1	4	11	TN	TN	TN	TN			gyrAS83F
S10023-95	SUL	16	<=	NA	NA	NA	256	NA	NA	NA	NA	NA	TN			gyrAS83F
S10023-95	TET	4	<=	NA	NA	NA	8	NA	NA	NA	NA	NA	TN			gyrAS83F
S10023-95	TRI	0.25	<=	NA	NA	NA	2	NA	NA	NA	NA	NA	TN			gyrAS83F
S07487-96	AMP	2	#ERROR!	34.662	0.25	<=	8	8	14	TN	TN	TN	TN			tetB
S07487-96	CHL	8	<=	30.2902	2	#ERROR!	16	8	17	TN	TN	TN	TN			tetB
S07487-96	CIP	0.03	#ERROR!	NA	NA	NA	0.064	NA	NA	NA	NA	NA	TN			tetB
S07487-96	GEN	0.5	<=	29.6657	0.125	#ERROR!	2	4	14	NA	NA	NA	NA			tetB
S07487-96	NAL	4	<=	30.2902	2	#ERROR!	16	31.99	13.01	TN	TN	TN	TN			tetB
S07487-96	STR	4	#ERROR!	21.8589	0.5	#ERROR!	16	64	11.01	TN	TN	TN	TN			tetB
S07487-96	SMX	64	#ERROR!	26.8553	64	#ERROR!	256	511.99	12.01	TN	TN	TN	TN			tetB
S07487-96	SXT	0.12	<=	35.9111	0.03	#ERROR!	1	4	11	TN	TN	TN	TN			tetB
S07487-96	SUL	128	#ERROR!	NA	NA	NA	256	NA	NA	NA	NA	NA	TN			tetB
S07487-96	TET	32	>	NA	NA	NA	8	NA	NA	NA	NA	NA	TP			tetB
S07487-96	TRI	0.5	#ERROR!	NA	NA	NA	2	NA	NA	NA	NA	NA	TN			tetB
S07497-96	AMP	1	<=	34.3498	0.5	#ERROR!	8	8	14	TN	TN	TN	TN			aadA1,sul,gyrAD87N
S07497-96	CHL	8	<=	32.7884	1	#ERROR!	16	8	17	TN	TN	TN	TN			aadA1,sul,gyrAD87N
S07497-96	CIP	0.25	#ERROR!	NA	NA	NA	0.064	NA	NA	NA	NA	NA	TP			aadA1,sul,gyrAD87N
S07497-96	GEN	0.5	<=	27.4798	0.5	#ERROR!	2	4	14	NA	NA	NA	NA			aadA1,sul,gyrAD87N
S07497-96	NAL	128	>	0	128	>	16	31.99	13.01	TP	TP	TP	TP			aadA1,sul,gyrAD87N
S07497-96	STR	64	#ERROR!	0	16	<=	16	64	11.01	TN	FP	FP	TP			aadA1,sul,gyrAD87N
S07497-96	SMX	1024	>	0	512	>	256	511.99	12.01	TP	TP	TP	TP			aadA1,sul,gyrAD87N
S07497-96	SXT	0.25	#ERROR!	33.1007	0.03	#ERROR!	1	4	11	TN	TN	TN	TN			aadA1,sul,gyrAD87N
S07497-96	SUL	256	>	NA	NA	NA	256	NA	NA	NA	NA	NA	TP			aadA1,sul,gyrAD87N
S07497-96	TET	4	<=	NA	NA	NA	8	NA	NA	NA	NA	NA	TN			aadA1,sul,gyrAD87N
S07497-96	TRI	0.25	<=	NA	NA	NA	2	NA	NA	NA	NA	NA	TN			aadA1,sul,gyrAD87N
S08761-96	AMP	4	#ERROR!	36.2234	0.5	#ERROR!	8	8	14	TN	TN	TN	TN			tetB
S08761-96	CHL	8	<=	36.2234	2	#ERROR!	16	8	17	TN	TN	TN	TN			tetB
S08761-96	CIP	0.03	#ERROR!	NA	NA	NA	0.064	NA	NA	NA	NA	NA	TN			tetB
S08761-96	GEN	0.5	<=	28.7289	0.125	#ERROR!	2	4	14	NA	NA	NA	NA			tetB
S08761-96	NAL	4	<=	32.4761	2	#ERROR!	16	31.99	13.01	TN	TN	TN	TN			tetB
S08761-96	STR	8	#ERROR!	19.9853	0.5	#ERROR!	16	64	11.01	TN	TN	TN	TN			tetB
S08761-96	SMX	64	#ERROR!	21.5467	64	#ERROR!	256	511.99	12.01	TN	TN	TN	TN			tetB
S08761-96	SXT	0.12	<=	35.9111	0.03	#ERROR!	1	4	11	TN	TN	TN	TN			tetB
S08761-96	SUL	256	#ERROR!	NA	NA	NA	256	NA	NA	NA	NA	NA	TN			tetB
S08761-96	TET	32	>	NA	NA	NA	8	NA	NA	NA	NA	NA	TP			tetB
S08761-96	TRI	0.5	#ERROR!	NA	NA	NA	2	NA	NA	NA	NA	NA	TN			tetB
S11013-96	AMP	2	#ERROR!	32.4761	0.5	#ERROR!	8	8	14	TN	TN	TN	TN			aadA1,sul
S11013-96	CHL	8	<=	35.9111	1	#ERROR!	16	8	17	TN	TN	TN	TN			aadA1,sul
S11013-96	CIP	0.015	<=	NA	NA	NA	0.064	NA	NA	NA	NA	NA	TN			aadA1,sul
S11013-96	GEN	0.5	<=	25.9184	0.5	#ERROR!	2	4	14	NA	NA	NA	NA			aadA1,sul
S11013-96	NAL	4	<=	32.1638	1	<=	16	31.99	13.01	TN	TN	TN	TN			aadA1,sul
S11013-96	STR	64	#ERROR!	0	16	<=	16	64	11.01	TN	FP	FP	TP			aadA1,sul
S11013-96	SMX	1024	>	0	512	>	256	511.99	12.01	TP	TP	TP	TP			aadA1,sul
S11013-96	SXT	0.25	#ERROR!	32.7884	0.03	#ERROR!	1	4	11	TN	TN	TN	TN			aadA1,sul
S11013-96	SUL	256	>	NA	NA	NA	256	NA	NA	NA	NA	NA	TP			aadA1,sul
S11013-96	TET	4	<=	NA	NA	NA	8	NA	NA	NA	NA	NA	TN			aadA1,sul
S11013-96	TRI	0.5	#ERROR!	NA	NA	NA	2	NA	NA	NA	NA	NA	TN			aadA1,sul
S04246-97	AMP	2	#ERROR!	36.5356	0.5	#ERROR!	8	8	14	TN	TN	TN	TN			dfrA14,strB,sul2,tetB
S04246-97	CHL	8	<=	31.8516	1	#ERROR!	16	8	17	TN	TN	TN	TN			dfrA14,strB,sul2,tetB
S04246-97	CIP	0.03	#ERROR!	NA	NA	NA	0.064	NA	NA	NA	NA	NA	TN			dfrA14,strB,sul2,tetB
S04246-97	GEN	0.5	<=	29.3534	0.125	#ERROR!	2	4	14	NA	NA	NA	NA			dfrA14,strB,sul2,tetB
S04246-97	NAL	4	<=	29.0411	2	#ERROR!	16	31.99	13.01	TN	TN	TN	TN			dfrA14,strB,sul2,tetB
S04246-97	STR	8	#ERROR!	19.673	0.5	#ERROR!	16	64	11.01	TN	TN	TN	TN			dfrA14,strB,sul2,tetB
S04246-97	SMX	1024	>	0	512	>	256	511.99	12.01	TP	TP	TP	TP			dfrA14,strB,sul2,tetB
S04246-97	SXT	4	>	0	32	#ERROR!	1	4	11	TP	TP	TP	TP			dfrA14,strB,sul2,tetB
S04246-97	SUL	256	>	NA	NA	NA	256	NA	NA	NA	NA	NA	TP			dfrA14,strB,sul2,tetB
S04246-97	TET	32	>	NA	NA	NA	8	NA	NA	NA	NA	NA	TP			dfrA14,strB,sul2,tetB
S04246-97	TRI	32	>	NA	NA	NA	2	NA	NA	NA	NA	NA	TP			dfrA14,strB,sul2,tetB
S04790-97	AMP	64	>	0	128	>	8	8	14	TP	TP	TP	TP			aadA1,blaCARB,floR,sul,tetG
S04790-97	CHL	128	>	0	2	#ERROR!	16	8	17	FN	TP	TP	TP			aadA1,blaCARB,floR,sul,tetG
S04790-97	CIP	0.03	#ERROR!	NA	NA	NA	0.064	NA	NA	NA	NA	NA	TN			aadA1,blaCARB,floR,sul,tetG
S04790-97	GEN	0.5	<=	27.7921	0.25	#ERROR!	2	4	14	NA	NA	NA	NA			aadA1,blaCARB,floR,sul,tetG
S04790-97	NAL	4	<=	27.7921	2	#ERROR!	16	31.99	13.01	TN	TN	TN	TN			aadA1,blaCARB,floR,sul,tetG
S04790-97	STR	64	>	0	8	<=	16	64	11.01	FN	TP	TP	TP			aadA1,blaCARB,floR,sul,tetG
S04790-97	SMX	1024	>	0	512	>	256	511.99	12.01	TP	TP	TP	TP			aadA1,blaCARB,floR,sul,tetG
S04790-97	SXT	0.5	#ERROR!	32.7884	0.03	#ERROR!	1	4	11	TN	TN	TN	TN			aadA1,blaCARB,floR,sul,tetG
S04790-97	SUL	256	>	NA	NA	NA	256	NA	NA	NA	NA	NA	TP			aadA1,blaCARB,floR,sul,tetG
S04790-97	TET	32	>	NA	NA	NA	8	NA	NA	NA	NA	NA	TP			aadA1,blaCARB,floR,sul,tetG
S04790-97	TRI	0.5	#ERROR!	NA	NA	NA	2	NA	NA	NA	NA	NA	TN			aadA1,blaCARB,floR,sul,tetG
S05339-97	AMP	1	<=	33.1007	0.5	#ERROR!	8	8	14	TN	TN	TN	TN			aadA1,sul
S05339-97	CHL	8	<=	31.227	1	#ERROR!	16	8	17	TN	TN	TN	TN			aadA1,sul
S05339-97	CIP	0.03	#ERROR!	NA	NA	NA	0.064	NA	NA	NA	NA	NA	TN			aadA1,sul
S05339-97	GEN	0.5	<=	26.8553	0.25	#ERROR!	2	4	14	NA	NA	NA	NA			aadA1,sul
S05339-97	NAL	4	<=	28.7289	2	#ERROR!	16	31.99	13.01	TN	TN	TN	TN			aadA1,sul
S05339-97	STR	64	#ERROR!	0	16	<=	16	64	11.01	TN	FP	FP	TP			aadA1,sul
S05339-97	SMX	1024	>	0	512	>	256	511.99	12.01	TP	TP	TP	TP			aadA1,sul
S05339-97	SXT	0.25	#ERROR!	35.5988	0.03	#ERROR!	1	4	11	TN	TN	TN	TN			aadA1,sul
S05339-97	SUL	256	>	NA	NA	NA	256	NA	NA	NA	NA	NA	TP			aadA1,sul
S05339-97	TET	4	<=	NA	NA	NA	8	NA	NA	NA	NA	NA	TN			aadA1,sul
S05339-97	TRI	0.25	<=	NA	NA	NA	2	NA	NA	NA	NA	NA	TN			aadA1,sul
S08457-97	AMP	1	<=	33.1007	0.5	#ERROR!	8	8	14	TN	TN	TN	TN
S08457-97	CHL	8	<=	31.5393	1	#ERROR!	16	8	17	TN	TN	TN	TN
S08457-97	CIP	0.03	#ERROR!	NA	NA	NA	0.064	NA	NA	NA	NA	NA	TN
S08457-97	GEN	0.5	<=	29.0411	0.25	#ERROR!	2	4	14	NA	NA	NA	NA
S08457-97	NAL	4	<=	29.978	2	#ERROR!	16	31.99	13.01	TN	TN	TN	TN
S08457-97	STR	8	#ERROR!	19.9853	2	<=	16	64	11.01	TN	TN	TN	TN
S08457-97	SMX	32	#ERROR!	26.8553	64	#ERROR!	256	511.99	12.01	TN	TN	TN	TN
S08457-97	SXT	0.12	<=	35.2866	0.03	#ERROR!	1	4	11	TN	TN	TN	TN
S08457-97	SUL	64	#ERROR!	NA	NA	NA	256	NA	NA	NA	NA	NA	TN
S08457-97	TET	4	<=	NA	NA	NA	8	NA	NA	NA	NA	NA	TN
S08457-97	TRI	0.25	<=	NA	NA	NA	2	NA	NA	NA	NA	NA	TN
S09137-97	AMP	64	>	0	128	>	8	8	14	TP	TP	TP	TP			aadA1,blaCARB,floR,tetG
S09137-97	CHL	128	>	0	1	#ERROR!	16	8	17	FN	TP	TP	TP			aadA1,blaCARB,floR,tetG
S09137-97	CIP	0.03	#ERROR!	NA	NA	NA	0.064	NA	NA	NA	NA	NA	TN			aadA1,blaCARB,floR,tetG
S09137-97	GEN	0.5	<=	27.1675	0.25	#ERROR!	2	4	14	NA	NA	NA	NA			aadA1,blaCARB,floR,tetG
S09137-97	NAL	4	<=	30.2902	2	#ERROR!	16	31.99	13.01	TN	TN	TN	TN			aadA1,blaCARB,floR,tetG
S09137-97	STR	64	#ERROR!	0	0.5	<=	16	64	11.01	TN	FP	FP	TP			aadA1,blaCARB,floR,tetG
S09137-97	SMX	1024	>	0	512	>	256	511.99	12.01	TP	TP	FN	FN			aadA1,blaCARB,floR,tetG
S09137-97	SXT	0.25	#ERROR!	35.2866	0.03	#ERROR!	1	4	11	TN	TN	TN	TN			aadA1,blaCARB,floR,tetG
S09137-97	SUL	256	>	NA	NA	NA	256	NA	NA	NA	NA	NA	FN			aadA1,blaCARB,floR,tetG
S09137-97	TET	32	>	NA	NA	NA	8	NA	NA	NA	NA	NA	TP			aadA1,blaCARB,floR,tetG
S09137-97	TRI	0.25	<=	NA	NA	NA	2	NA	NA	NA	NA	NA	TN			aadA1,blaCARB,floR,tetG
S01591-98	AMP	2	#ERROR!	30.2902	0.5	#ERROR!	8	8	14	TN	TN	TN	TN
S01591-98	CHL	8	<=	32.4761	1	#ERROR!	16	8	17	TN	TN	TN	TN
S01591-98	CIP	0.03	#ERROR!	NA	NA	NA	0.064	NA	NA	NA	NA	NA	TN
S01591-98	GEN	0.5	<=	27.7921	0.25	#ERROR!	2	4	14	NA	NA	NA	NA
S01591-98	NAL	4	<=	24.9816	64	#ERROR!	16	31.99	13.01	FP	TN	TN	TN
S01591-98	STR	16	#ERROR!	18.424	2	<=	16	64	11.01	TN	TN	TN	TN
S01591-98	SMX	8	<=	35.9111	32	<=	256	511.99	12.01	TN	TN	TN	TN
S01591-98	SXT	0.12	<=	36.2234	0.03	#ERROR!	1	4	11	TN	TN	TN	TN
S01591-98	SUL	16	<=	NA	NA	NA	256	NA	NA	NA	NA	NA	TN
S01591-98	TET	4	<=	NA	NA	NA	8	NA	NA	NA	NA	NA	TN
S01591-98	TRI	0.25	<=	NA	NA	NA	2	NA	NA	NA	NA	NA	TN
S01727-98	AMP	64	>	0	128	>	8	8	14	TP	TP	TP	TP			aadA1,blaCARB,floR,tetG
S01727-98	CHL	128	>	0	32	#ERROR!	16	8	17	TP	TP	TP	TP			aadA1,blaCARB,floR,tetG
S01727-98	CIP	0.03	#ERROR!	NA	NA	NA	0.064	NA	NA	NA	NA	NA	TN			aadA1,blaCARB,floR,tetG
S01727-98	GEN	0.5	<=	26.2307	0.25	#ERROR!	2	4	14	NA	NA	NA	NA			aadA1,blaCARB,floR,tetG
S01727-98	NAL	4	<=	29.6657	2	#ERROR!	16	31.99	13.01	TN	TN	TN	TN			aadA1,blaCARB,floR,tetG
S01727-98	STR	64	#ERROR!	0	16	<=	16	64	11.01	TN	FP	FP	TP			aadA1,blaCARB,floR,tetG
S01727-98	SMX	1024	>	0	512	>	256	511.99	12.01	TP	TP	FN	FN			aadA1,blaCARB,floR,tetG
S01727-98	SXT	0.25	#ERROR!	32.7884	0.03	#ERROR!	1	4	11	TN	TN	TN	TN			aadA1,blaCARB,floR,tetG
S01727-98	SUL	256	>	NA	NA	NA	256	NA	NA	NA	NA	NA	FN			aadA1,blaCARB,floR,tetG
S01727-98	TET	32	>	NA	NA	NA	8	NA	NA	NA	NA	NA	TP			aadA1,blaCARB,floR,tetG
S01727-98	TRI	0.25	<=	NA	NA	NA	2	NA	NA	NA	NA	NA	TN			aadA1,blaCARB,floR,tetG
S08887-98	AMP	64	>	0	128	>	8	8	14	TP	TP	TP	TP	sul2		blaTEM,gyrAS83F
S08887-98	CHL	8	<=	29.978	1	#ERROR!	16	8	17	TN	TN	TN	TN	sul2		blaTEM,gyrAS83F
S08887-98	CIP	0.25	#ERROR!	NA	NA	NA	0.064	NA	NA	NA	NA	NA	TP	sul2		blaTEM,gyrAS83F
S08887-98	GEN	0.5	<=	27.4798	0.25	#ERROR!	2	4	14	NA	NA	NA	NA	sul2		blaTEM,gyrAS83F
S08887-98	NAL	128	>	0	128	>	16	31.99	13.01	TP	TP	TP	TP	sul2		blaTEM,gyrAS83F
S08887-98	STR	8	#ERROR!	17.7994	0.25	<=	16	64	11.01	TN	TN	TN	TN	sul2		blaTEM,gyrAS83F
S08887-98	SMX	32	#ERROR!	25.9184	512	>	256	511.99	12.01	FP	TN	TN	TN	sul2		blaTEM,gyrAS83F
S08887-98	SXT	0.12	<=	38.4093	0.03	#ERROR!	1	4	11	TN	TN	TN	TN	sul2		blaTEM,gyrAS83F
S08887-98	SUL	32	#ERROR!	NA	NA	NA	256	NA	NA	NA	NA	NA	TN	sul2		blaTEM,gyrAS83F
S08887-98	TET	4	<=	NA	NA	NA	8	NA	NA	NA	NA	NA	TN	sul2		blaTEM,gyrAS83F
S08887-98	TRI	0.25	<=	NA	NA	NA	2	NA	NA	NA	NA	NA	TN	sul2		blaTEM,gyrAS83F
S01131-99	AMP	64	>	0	128	>	8	8	14	TP	TP	TP	TP			aadA1,blaCARB,dfrA14,floR,strB,sul2,tetG
S01131-99	CHL	128	>	0	128	>	16	8	17	TP	TP	TP	TP			aadA1,blaCARB,dfrA14,floR,strB,sul2,tetG
S01131-99	CIP	0.06	#ERROR!	NA	NA	NA	0.064	NA	NA	NA	NA	NA	TN			aadA1,blaCARB,dfrA14,floR,strB,sul2,tetG
S01131-99	GEN	0.5	<=	27.7921	0.125	#ERROR!	2	4	14	NA	NA	NA	NA			aadA1,blaCARB,dfrA14,floR,strB,sul2,tetG
S01131-99	NAL	8	#ERROR!	24.0448	4	#ERROR!	16	31.99	13.01	TN	TN	TN	TN			aadA1,blaCARB,dfrA14,floR,strB,sul2,tetG
S01131-99	STR	64	>	0	16	#ERROR!	16	64	11.01	FN	TP	TP	TP			aadA1,blaCARB,dfrA14,floR,strB,sul2,tetG
S01131-99	SMX	1024	>	0	512	>	256	511.99	12.01	TP	TP	TP	TP			aadA1,blaCARB,dfrA14,floR,strB,sul2,tetG
S01131-99	SXT	4	>	0	32	#ERROR!	1	4	11	TP	TP	TP	TP			aadA1,blaCARB,dfrA14,floR,strB,sul2,tetG
S01131-99	SUL	256	>	NA	NA	NA	256	NA	NA	NA	NA	NA	TP			aadA1,blaCARB,dfrA14,floR,strB,sul2,tetG
S01131-99	TET	32	>	NA	NA	NA	8	NA	NA	NA	NA	NA	TP			aadA1,blaCARB,dfrA14,floR,strB,sul2,tetG
S01131-99	TRI	32	>	NA	NA	NA	2	NA	NA	NA	NA	NA	TP			aadA1,blaCARB,dfrA14,floR,strB,sul2,tetG
S03558-99	AMP	64	>	0	128	>	8	8	14	TP	TP	TP	TP			aadA1,blaCARB,floR,tetG
S03558-99	CHL	128	>	0	128	>	16	8	17	TP	TP	TP	TP			aadA1,blaCARB,floR,tetG
S03558-99	CIP	0.03	#ERROR!	NA	NA	NA	0.064	NA	NA	NA	NA	NA	TN			aadA1,blaCARB,floR,tetG
S03558-99	GEN	0.5	<=	27.7921	0.25	#ERROR!	2	4	14	NA	NA	NA	NA			aadA1,blaCARB,floR,tetG
S03558-99	NAL	4	<=	28.7289	2	#ERROR!	16	31.99	13.01	TN	TN	TN	TN			aadA1,blaCARB,floR,tetG
S03558-99	STR	64	>	0	16	<=	16	64	11.01	FN	TP	TP	TP			aadA1,blaCARB,floR,tetG
S03558-99	SMX	1024	>	0	512	>	256	511.99	12.01	TP	TP	FN	FN			aadA1,blaCARB,floR,tetG
S03558-99	SXT	0.25	#ERROR!	33.1007	0.03	#ERROR!	1	4	11	TN	TN	TN	TN			aadA1,blaCARB,floR,tetG
S03558-99	SUL	256	>	NA	NA	NA	256	NA	NA	NA	NA	NA	FN			aadA1,blaCARB,floR,tetG
S03558-99	TET	32	>	NA	NA	NA	8	NA	NA	NA	NA	NA	TP			aadA1,blaCARB,floR,tetG
S03558-99	TRI	0.25	<=	NA	NA	NA	2	NA	NA	NA	NA	NA	TN			aadA1,blaCARB,floR,tetG
S04322-99	AMP	64	>	0	128	>	8	8	14	TP	TP	TP	TP			aadA1,blaCARB,floR,tetG
S04322-99	CHL	128	>	0	32	#ERROR!	16	8	17	TP	TP	TP	TP			aadA1,blaCARB,floR,tetG
S04322-99	CIP	0.03	#ERROR!	NA	NA	NA	0.064	NA	NA	NA	NA	NA	TN			aadA1,blaCARB,floR,tetG
S04322-99	GEN	0.5	<=	26.2307	0.25	#ERROR!	2	4	14	NA	NA	NA	NA			aadA1,blaCARB,floR,tetG
S04322-99	NAL	4	<=	29.0411	2	#ERROR!	16	31.99	13.01	TN	TN	TN	TN			aadA1,blaCARB,floR,tetG
S04322-99	STR	64	#ERROR!	0	16	<=	16	64	11.01	TN	FP	FP	TP			aadA1,blaCARB,floR,tetG
S04322-99	SMX	1024	>	0	512	>	256	511.99	12.01	TP	TP	FN	FN			aadA1,blaCARB,floR,tetG
S04322-99	SXT	0.25	#ERROR!	32.1638	0.03	#ERROR!	1	4	11	TN	TN	TN	TN			aadA1,blaCARB,floR,tetG
S04322-99	SUL	256	>	NA	NA	NA	256	NA	NA	NA	NA	NA	FN			aadA1,blaCARB,floR,tetG
S04322-99	TET	32	>	NA	NA	NA	8	NA	NA	NA	NA	NA	TP			aadA1,blaCARB,floR,tetG
S04322-99	TRI	0.25	<=	NA	NA	NA	2	NA	NA	NA	NA	NA	TN			aadA1,blaCARB,floR,tetG
S06618-99	AMP	8	#ERROR!	23.7325	0.5	#ERROR!	8	8	14	TN	TN	TN	TN			aadA1,sul,gyrAS83F
S06618-99	CHL	32	#ERROR!	21.8589	8	#ERROR!	16	8	17	FN	FN	FN	FN			aadA1,sul,gyrAS83F
S06618-99	CIP	1	#ERROR!	NA	NA	NA	0.064	NA	NA	NA	NA	NA	TP			aadA1,sul,gyrAS83F
S06618-99	GEN	0.5	<=	29.3534	0.125	#ERROR!	2	4	14	NA	NA	NA	NA			aadA1,sul,gyrAS83F
S06618-99	NAL	128	>	0	128	>	16	31.99	13.01	TP	TP	TP	TP			aadA1,sul,gyrAS83F
S06618-99	STR	64	#ERROR!	0	8	#ERROR!	16	64	11.01	TN	FP	FP	TP			aadA1,sul,gyrAS83F
S06618-99	SMX	1024	>	0	512	>	256	511.99	12.01	TP	TP	TP	TP			aadA1,sul,gyrAS83F
S06618-99	SXT	0.5	#ERROR!	28.7289	0.03	#ERROR!	1	4	11	TN	TN	TN	TN			aadA1,sul,gyrAS83F
S06618-99	SUL	256	>	NA	NA	NA	256	NA	NA	NA	NA	NA	TP			aadA1,sul,gyrAS83F
S06618-99	TET	8	#ERROR!	NA	NA	NA	8	NA	NA	NA	NA	NA	TN			aadA1,sul,gyrAS83F
S06618-99	TRI	1	#ERROR!	NA	NA	NA	2	NA	NA	NA	NA	NA	TN			aadA1,sul,gyrAS83F
S07406-99	AMP	1	<=	35.5988	0.5	#ERROR!	8	8	14	TN	TN	TN	TN			tetC
S07406-99	CHL	8	<=	33.4129	1	#ERROR!	16	8	17	TN	TN	TN	TN			tetC
S07406-99	CIP	0.03	#ERROR!	NA	NA	NA	0.064	NA	NA	NA	NA	NA	TN			tetC
S07406-99	GEN	0.5	<=	26.543	0.125	#ERROR!	2	4	14	NA	NA	NA	NA			tetC
S07406-99	NAL	4	<=	28.7289	2	#ERROR!	16	31.99	13.01	TN	TN	TN	TN			tetC
S07406-99	STR	4	#ERROR!	20.2976	1	<=	16	64	11.01	TN	TN	TN	TN			tetC
S07406-99	SMX	32	#ERROR!	24.0448	64	#ERROR!	256	511.99	12.01	TN	TN	TN	TN			tetC
S07406-99	SXT	0.12	<=	38.7215	0.03	#ERROR!	1	4	11	TN	TN	TN	TN			tetC
S07406-99	SUL	32	#ERROR!	NA	NA	NA	256	NA	NA	NA	NA	NA	TN			tetC
S07406-99	TET	32	>	NA	NA	NA	8	NA	NA	NA	NA	NA	TP			tetC
S07406-99	TRI	0.25	<=	NA	NA	NA	2	NA	NA	NA	NA	NA	TN			tetC
S09281-99	AMP	64	>	0	128	>	8	8	14	TP	TP	TP	TP			aadA1,blaCARB,floR,tetG,gyrAD87N
S09281-99	CHL	128	>	0	32	#ERROR!	16	8	17	TP	TP	TP	TP			aadA1,blaCARB,floR,tetG,gyrAD87N
S09281-99	CIP	0.25	#ERROR!	NA	NA	NA	0.064	NA	NA	NA	NA	NA	TP			aadA1,blaCARB,floR,tetG,gyrAD87N
S09281-99	GEN	0.5	<=	26.8553	0.25	#ERROR!	2	4	14	NA	NA	NA	NA			aadA1,blaCARB,floR,tetG,gyrAD87N
S09281-99	NAL	128	>	0	128	>	16	31.99	13.01	TP	TP	TP	TP			aadA1,blaCARB,floR,tetG,gyrAD87N
S09281-99	STR	64	#ERROR!	0	16	<=	16	64	11.01	TN	FP	FP	TP			aadA1,blaCARB,floR,tetG,gyrAD87N
S09281-99	SMX	1024	>	0	512	>	256	511.99	12.01	TP	TP	FN	FN			aadA1,blaCARB,floR,tetG,gyrAD87N
S09281-99	SXT	0.25	#ERROR!	34.662	0.03	#ERROR!	1	4	11	TN	TN	TN	TN			aadA1,blaCARB,floR,tetG,gyrAD87N
S09281-99	SUL	256	>	NA	NA	NA	256	NA	NA	NA	NA	NA	FN			aadA1,blaCARB,floR,tetG,gyrAD87N
S09281-99	TET	32	>	NA	NA	NA	8	NA	NA	NA	NA	NA	TP			aadA1,blaCARB,floR,tetG,gyrAD87N
S09281-99	TRI	0.25	<=	NA	NA	NA	2	NA	NA	NA	NA	NA	TN			aadA1,blaCARB,floR,tetG,gyrAD87N
S01117-00	AMP	64	>	0	128	>	8	8	14	TP	TP	TP	TP	aadA		blaCARB,sul
S01117-00	CHL	128	>	31.227	2	#ERROR!	16	8	17	FN	FN	FN	FN	aadA		blaCARB,sul
S01117-00	CIP	0.25	#ERROR!	NA	NA	NA	0.064	NA	NA	NA	NA	NA	FN	aadA		blaCARB,sul
S01117-00	GEN	0.5	<=	25.9184	0.25	#ERROR!	2	4	14	NA	NA	NA	NA	aadA		blaCARB,sul
S01117-00	NAL	128	>	28.1043	2	#ERROR!	16	31.99	13.01	FN	FN	FN	FN	aadA		blaCARB,sul
S01117-00	STR	64	#ERROR!	16.5503	2	<=	16	64	11.01	TN	TN	TN	FN	aadA		blaCARB,sul
S01117-00	SMX	1024	>	0	512	>	256	511.99	12.01	TP	TP	TP	TP	aadA		blaCARB,sul
S01117-00	SXT	0.25	#ERROR!	31.5393	0.03	#ERROR!	1	4	11	TN	TN	TN	TN	aadA		blaCARB,sul
S01117-00	SUL	256	>	NA	NA	NA	256	NA	NA	NA	NA	NA	TP	aadA		blaCARB,sul
S01117-00	TET	32	#ERROR!	NA	NA	NA	8	NA	NA	NA	NA	NA	FN	aadA		blaCARB,sul
S01117-00	TRI	0.25	<=	NA	NA	NA	2	NA	NA	NA	NA	NA	TN	aadA		blaCARB,sul
S01566-00	AMP	64	>	0	128	>	8	8	14	TP	TP	TP	TP			aadA1,blaCARB,dfrA14,floR,strB,sul2,tetG,gyrAS83Y
S01566-00	CHL	128	>	0	128	>	16	8	17	TP	TP	TP	TP			aadA1,blaCARB,dfrA14,floR,strB,sul2,tetG,gyrAS83Y
S01566-00	CIP	1	#ERROR!	NA	NA	NA	0.064	NA	NA	NA	NA	NA	TP			aadA1,blaCARB,dfrA14,floR,strB,sul2,tetG,gyrAS83Y
S01566-00	GEN	0.5	<=	27.1675	0.125	#ERROR!	2	4	14	NA	NA	NA	NA			aadA1,blaCARB,dfrA14,floR,strB,sul2,tetG,gyrAS83Y
S01566-00	NAL	128	>	0	128	>	16	31.99	13.01	TP	TP	TP	TP			aadA1,blaCARB,dfrA14,floR,strB,sul2,tetG,gyrAS83Y
S01566-00	STR	64	#ERROR!	0	0.25	#ERROR!	16	64	11.01	TN	FP	FP	TP			aadA1,blaCARB,dfrA14,floR,strB,sul2,tetG,gyrAS83Y
S01566-00	SMX	1024	>	0	512	>	256	511.99	12.01	TP	TP	TP	TP			aadA1,blaCARB,dfrA14,floR,strB,sul2,tetG,gyrAS83Y
S01566-00	SXT	4	>	0	32	#ERROR!	1	4	11	TP	TP	TP	TP			aadA1,blaCARB,dfrA14,floR,strB,sul2,tetG,gyrAS83Y
S01566-00	SUL	256	>	NA	NA	NA	256	NA	NA	NA	NA	NA	TP			aadA1,blaCARB,dfrA14,floR,strB,sul2,tetG,gyrAS83Y
S01566-00	TET	32	>	NA	NA	NA	8	NA	NA	NA	NA	NA	TP			aadA1,blaCARB,dfrA14,floR,strB,sul2,tetG,gyrAS83Y
S01566-00	TRI	32	>	NA	NA	NA	2	NA	NA	NA	NA	NA	TP			aadA1,blaCARB,dfrA14,floR,strB,sul2,tetG,gyrAS83Y
S01761-00	AMP	64	>	0	128	>	8	8	14	TP	TP	TP	TP			aadA1,blaCARB,floR,tetG
S01761-00	CHL	128	>	0	64	#ERROR!	16	8	17	TP	TP	TP	TP			aadA1,blaCARB,floR,tetG
S01761-00	CIP	0.03	#ERROR!	NA	NA	NA	0.064	NA	NA	NA	NA	NA	TN			aadA1,blaCARB,floR,tetG
S01761-00	GEN	0.5	<=	27.4798	0.125	#ERROR!	2	4	14	NA	NA	NA	NA			aadA1,blaCARB,floR,tetG
S01761-00	NAL	4	<=	30.9148	1	<=	16	31.99	13.01	TN	TN	TN	TN			aadA1,blaCARB,floR,tetG
S01761-00	STR	64	#ERROR!	0	8	#ERROR!	16	64	11.01	TN	FP	FP	TP			aadA1,blaCARB,floR,tetG
S01761-00	SMX	1024	>	0	512	>	256	511.99	12.01	TP	TP	FN	FN			aadA1,blaCARB,floR,tetG
S01761-00	SXT	0.25	#ERROR!	35.2866	0.03	#ERROR!	1	4	11	TN	TN	TN	TN			aadA1,blaCARB,floR,tetG
S01761-00	SUL	256	>	NA	NA	NA	256	NA	NA	NA	NA	NA	FN			aadA1,blaCARB,floR,tetG
S01761-00	TET	32	>	NA	NA	NA	8	NA	NA	NA	NA	NA	TP			aadA1,blaCARB,floR,tetG
S01761-00	TRI	0.5	#ERROR!	NA	NA	NA	2	NA	NA	NA	NA	NA	TN			aadA1,blaCARB,floR,tetG
S03883-00	AMP	64	>	0	128	>	8	8	14	TP	TP	TP	TP			aadA1,blaCARB,floR,tetG
S03883-00	CHL	128	>	0	64	#ERROR!	16	8	17	TP	TP	TP	TP			aadA1,blaCARB,floR,tetG
S03883-00	CIP	0.03	#ERROR!	NA	NA	NA	0.064	NA	NA	NA	NA	NA	TN			aadA1,blaCARB,floR,tetG
S03883-00	GEN	0.5	<=	26.2307	0.25	#ERROR!	2	4	14	NA	NA	NA	NA			aadA1,blaCARB,floR,tetG
S03883-00	NAL	4	<=	29.978	2	#ERROR!	16	31.99	13.01	TN	TN	TN	TN			aadA1,blaCARB,floR,tetG
S03883-00	STR	64	#ERROR!	0	16	<=	16	64	11.01	TN	FP	FP	TP			aadA1,blaCARB,floR,tetG
S03883-00	SMX	1024	>	0	512	>	256	511.99	12.01	TP	TP	FN	FN			aadA1,blaCARB,floR,tetG
S03883-00	SXT	0.25	#ERROR!	31.227	0.03	#ERROR!	1	4	11	TN	TN	TN	TN			aadA1,blaCARB,floR,tetG
S03883-00	SUL	256	>	NA	NA	NA	256	NA	NA	NA	NA	NA	FN			aadA1,blaCARB,floR,tetG
S03883-00	TET	32	>	NA	NA	NA	8	NA	NA	NA	NA	NA	TP			aadA1,blaCARB,floR,tetG
S03883-00	TRI	0.5	#ERROR!	NA	NA	NA	2	NA	NA	NA	NA	NA	TN			aadA1,blaCARB,floR,tetG
S06756-00	AMP	64	>	0	128	>	8	8	14	TP	TP	TP	TP			blaTEM,dfrA14,strB,sul2,tetA,gyrAS83F
S06756-00	CHL	8	<=	36.8479	1	#ERROR!	16	8	17	TN	TN	TN	TN			blaTEM,dfrA14,strB,sul2,tetA,gyrAS83F
S06756-00	CIP	0.5	#ERROR!	NA	NA	NA	0.064	NA	NA	NA	NA	NA	TP			blaTEM,dfrA14,strB,sul2,tetA,gyrAS83F
S06756-00	GEN	0.5	<=	27.1675	0.25	#ERROR!	2	4	14	NA	NA	NA	NA			blaTEM,dfrA14,strB,sul2,tetA,gyrAS83F
S06756-00	NAL	128	>	0	128	>	16	31.99	13.01	TP	TP	TP	TP			blaTEM,dfrA14,strB,sul2,tetA,gyrAS83F
S06756-00	STR	8	#ERROR!	16.8626	2	<=	16	64	11.01	TN	TN	TN	TN			blaTEM,dfrA14,strB,sul2,tetA,gyrAS83F
S06756-00	SMX	1024	>	0	512	>	256	511.99	12.01	TP	TP	TP	TP			blaTEM,dfrA14,strB,sul2,tetA,gyrAS83F
S06756-00	SXT	4	>	0	32	#ERROR!	1	4	11	TP	TP	TP	TP			blaTEM,dfrA14,strB,sul2,tetA,gyrAS83F
S06756-00	SUL	256	>	NA	NA	NA	256	NA	NA	NA	NA	NA	TP			blaTEM,dfrA14,strB,sul2,tetA,gyrAS83F
S06756-00	TET	32	>	NA	NA	NA	8	NA	NA	NA	NA	NA	TP			blaTEM,dfrA14,strB,sul2,tetA,gyrAS83F
S06756-00	TRI	32	>	NA	NA	NA	2	NA	NA	NA	NA	NA	TP			blaTEM,dfrA14,strB,sul2,tetA,gyrAS83F
S00285-01	AMP	64	>	0	128	>	8	8	14	TP	TP	TP	TP			aadA1,blaCARB,dfrA14,floR,strB,sul2,tetG
S00285-01	CHL	128	>	0	64	#ERROR!	16	8	17	TP	TP	TP	TP			aadA1,blaCARB,dfrA14,floR,strB,sul2,tetG
S00285-01	CIP	0.03	#ERROR!	NA	NA	NA	0.064	NA	NA	NA	NA	NA	TN			aadA1,blaCARB,dfrA14,floR,strB,sul2,tetG
S00285-01	GEN	0.5	<=	27.4798	0.25	#ERROR!	2	4	14	NA	NA	NA	NA			aadA1,blaCARB,dfrA14,floR,strB,sul2,tetG
S00285-01	NAL	4	<=	29.3534	2	#ERROR!	16	31.99	13.01	TN	TN	TN	TN			aadA1,blaCARB,dfrA14,floR,strB,sul2,tetG
S00285-01	STR	64	#ERROR!	0	16	<=	16	64	11.01	TN	FP	FP	TP			aadA1,blaCARB,dfrA14,floR,strB,sul2,tetG
S00285-01	SMX	1024	>	0	512	>	256	511.99	12.01	TP	TP	TP	TP			aadA1,blaCARB,dfrA14,floR,strB,sul2,tetG
S00285-01	SXT	0.25	#ERROR!	32.1638	32	#ERROR!	1	4	11	FP	TN	FP	FP			aadA1,blaCARB,dfrA14,floR,strB,sul2,tetG
S00285-01	SUL	256	>	NA	NA	NA	256	NA	NA	NA	NA	NA	TP			aadA1,blaCARB,dfrA14,floR,strB,sul2,tetG
S00285-01	TET	32	>	NA	NA	NA	8	NA	NA	NA	NA	NA	TP			aadA1,blaCARB,dfrA14,floR,strB,sul2,tetG
S00285-01	TRI	0.25	<=	NA	NA	NA	2	NA	NA	NA	NA	NA	FP			aadA1,blaCARB,dfrA14,floR,strB,sul2,tetG
S00430-01	AMP	64	>	0	128	>	8	8	14	TP	TP	TP	TP			aadA1,blaCARB,floR,sul,tetG,gyrAD87N
S00430-01	CHL	128	>	11.2417	64	#ERROR!	16	8	17	TP	TP	TP	TP			aadA1,blaCARB,floR,sul,tetG,gyrAD87N
S00430-01	CIP	0.25	#ERROR!	NA	NA	NA	0.064	NA	NA	NA	NA	NA	TP			aadA1,blaCARB,floR,sul,tetG,gyrAD87N
S00430-01	GEN	0.5	<=	26.2307	0.25	#ERROR!	2	4	14	NA	NA	NA	NA			aadA1,blaCARB,floR,sul,tetG,gyrAD87N
S00430-01	NAL	128	>	0	128	>	16	31.99	13.01	TP	TP	TP	TP			aadA1,blaCARB,floR,sul,tetG,gyrAD87N
S00430-01	STR	64	>	0	16	<=	16	64	11.01	FN	TP	TP	TP			aadA1,blaCARB,floR,sul,tetG,gyrAD87N
S00430-01	SMX	1024	>	0	512	>	256	511.99	12.01	TP	TP	TP	TP			aadA1,blaCARB,floR,sul,tetG,gyrAD87N
S00430-01	SXT	0.25	#ERROR!	34.662	0.03	#ERROR!	1	4	11	TN	TN	TN	TN			aadA1,blaCARB,floR,sul,tetG,gyrAD87N
S00430-01	SUL	256	>	NA	NA	NA	256	NA	NA	NA	NA	NA	TP			aadA1,blaCARB,floR,sul,tetG,gyrAD87N
S00430-01	TET	32	#ERROR!	NA	NA	NA	8	NA	NA	NA	NA	NA	TP			aadA1,blaCARB,floR,sul,tetG,gyrAD87N
S00430-01	TRI	0.25	<=	NA	NA	NA	2	NA	NA	NA	NA	NA	TN			aadA1,blaCARB,floR,sul,tetG,gyrAD87N
S02202-01	AMP	64	>	0	128	>	8	8	14	TP	TP	TP	TP			aadA1,blaCARB,floR,sul,tetG
S02202-01	CHL	128	#ERROR!	0	8	#ERROR!	16	8	17	FN	TP	TP	TP			aadA1,blaCARB,floR,sul,tetG
S02202-01	CIP	0.03	#ERROR!	NA	NA	NA	0.064	NA	NA	NA	NA	NA	TN			aadA1,blaCARB,floR,sul,tetG
S02202-01	GEN	0.5	<=	27.1675	0.25	#ERROR!	2	4	14	NA	NA	NA	NA			aadA1,blaCARB,floR,sul,tetG
S02202-01	NAL	4	<=	28.4166	2	#ERROR!	16	31.99	13.01	TN	TN	TN	TN			aadA1,blaCARB,floR,sul,tetG
S02202-01	STR	32	#ERROR!	14.989	64	<=	16	64	11.01	TN	TN	FP	TP			aadA1,blaCARB,floR,sul,tetG
S02202-01	SMX	1024	>	0	512	>	256	511.99	12.01	TP	TP	TP	TP			aadA1,blaCARB,floR,sul,tetG
S02202-01	SXT	4	>	0	32	#ERROR!	1	4	11	TP	TP	FN	FN			aadA1,blaCARB,floR,sul,tetG
S02202-01	SUL	256	>	NA	NA	NA	256	NA	NA	NA	NA	NA	TP			aadA1,blaCARB,floR,sul,tetG
S02202-01	TET	4	<=	NA	NA	NA	8	NA	NA	NA	NA	NA	FP			aadA1,blaCARB,floR,sul,tetG
S02202-01	TRI	32	>	NA	NA	NA	2	NA	NA	NA	NA	NA	FN			aadA1,blaCARB,floR,sul,tetG
S02606-01	AMP	2	#ERROR!	32.4761	0.5	#ERROR!	8	8	14	TN	TN	FP	FP			aadA1,blaCARB,floR,tetG
S02606-01	CHL	8	<=	31.5393	0.5	#ERROR!	16	8	17	TN	TN	FP	FP			aadA1,blaCARB,floR,tetG
S02606-01	CIP	0.5	#ERROR!	NA	NA	NA	0.064	NA	NA	NA	NA	NA	FN			aadA1,blaCARB,floR,tetG
S02606-01	GEN	0.5	<=	25.2939	0.25	#ERROR!	2	4	14	NA	NA	NA	NA			aadA1,blaCARB,floR,tetG
S02606-01	NAL	128	>	0	128	>	16	31.99	13.01	TP	TP	FN	FN			aadA1,blaCARB,floR,tetG
S02606-01	STR	16	#ERROR!	17.1749	2	<=	16	64	11.01	TN	TN	FP	FP			aadA1,blaCARB,floR,tetG
S02606-01	SMX	32	#ERROR!	26.543	32	<=	256	511.99	12.01	TN	TN	TN	TN			aadA1,blaCARB,floR,tetG
S02606-01	SXT	0.12	<=	38.4093	0.03	#ERROR!	1	4	11	TN	TN	TN	TN			aadA1,blaCARB,floR,tetG
S02606-01	SUL	32	#ERROR!	NA	NA	NA	256	NA	NA	NA	NA	NA	TN			aadA1,blaCARB,floR,tetG
S02606-01	TET	4	<=	NA	NA	NA	8	NA	NA	NA	NA	NA	FP			aadA1,blaCARB,floR,tetG
S02606-01	TRI	0.5	#ERROR!	NA	NA	NA	2	NA	NA	NA	NA	NA	TN			aadA1,blaCARB,floR,tetG
S03249-01	AMP	64	>	0	128	>	8	8	14	TP	TP	TP	TP	aac3IVa,aph4Ia,mefB		aadA,aadA1,blaTEM,cml,dfrA12,strA,strB,sul2,sul3,tetA
S03249-01	CHL	128	#ERROR!	0	0.25	<=	16	8	17	FN	TP	TP	TP	aac3IVa,aph4Ia,mefB		aadA,aadA1,blaTEM,cml,dfrA12,strA,strB,sul2,sul3,tetA
S03249-01	CIP	0.03	#ERROR!	NA	NA	NA	0.064	NA	NA	NA	NA	NA	TN	aac3IVa,aph4Ia,mefB		aadA,aadA1,blaTEM,cml,dfrA12,strA,strB,sul2,sul3,tetA
S03249-01	GEN	0.5	<=	27.7921	0.25	#ERROR!	2	4	14	NA	NA	NA	NA	aac3IVa,aph4Ia,mefB		aadA,aadA1,blaTEM,cml,dfrA12,strA,strB,sul2,sul3,tetA
S03249-01	NAL	4	<=	26.2307	2	#ERROR!	16	31.99	13.01	TN	TN	TN	TN	aac3IVa,aph4Ia,mefB		aadA,aadA1,blaTEM,cml,dfrA12,strA,strB,sul2,sul3,tetA
S03249-01	STR	32	#ERROR!	12.8031	2	<=	16	64	11.01	TN	TN	FP	TP	aac3IVa,aph4Ia,mefB		aadA,aadA1,blaTEM,cml,dfrA12,strA,strB,sul2,sul3,tetA
S03249-01	SMX	1024	>	0	512	>	256	511.99	12.01	TP	TP	TP	TP	aac3IVa,aph4Ia,mefB		aadA,aadA1,blaTEM,cml,dfrA12,strA,strB,sul2,sul3,tetA
S03249-01	SXT	4	>	0	32	#ERROR!	1	4	11	TP	TP	TP	TP	aac3IVa,aph4Ia,mefB		aadA,aadA1,blaTEM,cml,dfrA12,strA,strB,sul2,sul3,tetA
S03249-01	SUL	256	>	NA	NA	NA	256	NA	NA	NA	NA	NA	TP	aac3IVa,aph4Ia,mefB		aadA,aadA1,blaTEM,cml,dfrA12,strA,strB,sul2,sul3,tetA
S03249-01	TET	4	<=	NA	NA	NA	8	NA	NA	NA	NA	NA	FP	aac3IVa,aph4Ia,mefB		aadA,aadA1,blaTEM,cml,dfrA12,strA,strB,sul2,sul3,tetA
S03249-01	TRI	32	>	NA	NA	NA	2	NA	NA	NA	NA	NA	TP	aac3IVa,aph4Ia,mefB		aadA,aadA1,blaTEM,cml,dfrA12,strA,strB,sul2,sul3,tetA
S04173-01	AMP	64	>	0	128	>	8	8	14	TP	TP	TP	TP			aadA1,blaCARB,floR,tetG
S04173-01	CHL	128	>	0	1	#ERROR!	16	8	17	FN	TP	TP	TP			aadA1,blaCARB,floR,tetG
S04173-01	CIP	0.015	<=	NA	NA	NA	0.064	NA	NA	NA	NA	NA	TN			aadA1,blaCARB,floR,tetG
S04173-01	GEN	0.5	<=	26.543	0.25	#ERROR!	2	4	14	NA	NA	NA	NA			aadA1,blaCARB,floR,tetG
S04173-01	NAL	4	<=	29.6657	8	#ERROR!	16	31.99	13.01	TN	TN	TN	TN			aadA1,blaCARB,floR,tetG
S04173-01	STR	32	#ERROR!	0	16	<=	16	64	11.01	TN	FP	FP	TP			aadA1,blaCARB,floR,tetG
S04173-01	SMX	1024	>	0	512	>	256	511.99	12.01	TP	TP	FN	FN			aadA1,blaCARB,floR,tetG
S04173-01	SXT	0.25	#ERROR!	33.1007	0.03	#ERROR!	1	4	11	TN	TN	TN	TN			aadA1,blaCARB,floR,tetG
S04173-01	SUL	256	>	NA	NA	NA	256	NA	NA	NA	NA	NA	FN			aadA1,blaCARB,floR,tetG
S04173-01	TET	32	>	NA	NA	NA	8	NA	NA	NA	NA	NA	TP			aadA1,blaCARB,floR,tetG
S04173-01	TRI	0.25	<=	NA	NA	NA	2	NA	NA	NA	NA	NA	TN			aadA1,blaCARB,floR,tetG
S00795-02	AMP	64	>	0	128	>	8	8	14	TP	TP	TP	TP	mefB		aadA,aadA1,blaTEM,cml,dfrA12,strA,strB,sul2,sul3,tetA
S00795-02	CHL	128	#ERROR!	11.554	8	#ERROR!	16	8	17	FN	TP	TP	TP	mefB		aadA,aadA1,blaTEM,cml,dfrA12,strA,strB,sul2,sul3,tetA
S00795-02	CIP	0.03	#ERROR!	NA	NA	NA	0.064	NA	NA	NA	NA	NA	TN	mefB		aadA,aadA1,blaTEM,cml,dfrA12,strA,strB,sul2,sul3,tetA
S00795-02	GEN	0.5	<=	29.978	0.25	#ERROR!	2	4	14	NA	NA	NA	NA	mefB		aadA,aadA1,blaTEM,cml,dfrA12,strA,strB,sul2,sul3,tetA
S00795-02	NAL	4	<=	29.6657	2	#ERROR!	16	31.99	13.01	TN	TN	TN	TN	mefB		aadA,aadA1,blaTEM,cml,dfrA12,strA,strB,sul2,sul3,tetA
S00795-02	STR	16	#ERROR!	11.8663	64	<=	16	64	11.01	TN	TN	FP	FP	mefB		aadA,aadA1,blaTEM,cml,dfrA12,strA,strB,sul2,sul3,tetA
S00795-02	SMX	1024	>	0	512	>	256	511.99	12.01	TP	TP	TP	TP	mefB		aadA,aadA1,blaTEM,cml,dfrA12,strA,strB,sul2,sul3,tetA
S00795-02	SXT	4	>	0	32	#ERROR!	1	4	11	TP	TP	TP	TP	mefB		aadA,aadA1,blaTEM,cml,dfrA12,strA,strB,sul2,sul3,tetA
S00795-02	SUL	256	>	NA	NA	NA	256	NA	NA	NA	NA	NA	TP	mefB		aadA,aadA1,blaTEM,cml,dfrA12,strA,strB,sul2,sul3,tetA
S00795-02	TET	4	<=	NA	NA	NA	8	NA	NA	NA	NA	NA	FP	mefB		aadA,aadA1,blaTEM,cml,dfrA12,strA,strB,sul2,sul3,tetA
S00795-02	TRI	32	>	NA	NA	NA	2	NA	NA	NA	NA	NA	TP	mefB		aadA,aadA1,blaTEM,cml,dfrA12,strA,strB,sul2,sul3,tetA
S03622-02	AMP	2	#ERROR!	28.1043	0.5	#ERROR!	8	8	14	TN	TN	TN	TN
S03622-02	CHL	8	<=	27.1675	0.5	#ERROR!	16	8	17	TN	TN	TN	TN
S03622-02	CIP	0.03	#ERROR!	NA	NA	NA	0.064	NA	NA	NA	NA	NA	TN
S03622-02	GEN	0.5	<=	27.1675	0.25	#ERROR!	2	4	14	NA	NA	NA	NA
S03622-02	NAL	8	#ERROR!	25.2939	2	#ERROR!	16	31.99	13.01	TN	TN	TN	TN
S03622-02	STR	8	#ERROR!	19.9853	0.25	#ERROR!	16	64	11.01	TN	TN	TN	TN
S03622-02	SMX	16	#ERROR!	29.6657	32	<=	256	511.99	12.01	TN	TN	TN	TN
S03622-02	SXT	0.12	<=	33.4129	0.03	#ERROR!	1	4	11	TN	TN	TN	TN
S03622-02	SUL	256	#ERROR!	NA	NA	NA	256	NA	NA	NA	NA	NA	TN
S03622-02	TET	4	<=	NA	NA	NA	8	NA	NA	NA	NA	NA	TN
S03622-02	TRI	0.25	<=	NA	NA	NA	2	NA	NA	NA	NA	NA	TN
S03632-02	AMP	1	<=	33.7252	0.5	#ERROR!	8	8	14	TN	TN	TN	TN	aadA13,mefB		aadA,aadA1,cml,dfrA12,sul3
S03632-02	CHL	64	#ERROR!	10.9295	0.5	#ERROR!	16	8	17	FN	TP	TP	TP	aadA13,mefB		aadA,aadA1,cml,dfrA12,sul3
S03632-02	CIP	0.03	#ERROR!	NA	NA	NA	0.064	NA	NA	NA	NA	NA	TN	aadA13,mefB		aadA,aadA1,cml,dfrA12,sul3
S03632-02	GEN	0.5	<=	27.7921	0.25	#ERROR!	2	4	14	NA	NA	NA	NA	aadA13,mefB		aadA,aadA1,cml,dfrA12,sul3
S03632-02	NAL	4	<=	26.8553	2	#ERROR!	16	31.99	13.01	TN	TN	TN	TN	aadA13,mefB		aadA,aadA1,cml,dfrA12,sul3
S03632-02	STR	16	#ERROR!	13.7399	2	<=	16	64	11.01	TN	TN	FP	FP	aadA13,mefB		aadA,aadA1,cml,dfrA12,sul3
S03632-02	SMX	1024	>	0	512	>	256	511.99	12.01	TP	TP	TP	TP	aadA13,mefB		aadA,aadA1,cml,dfrA12,sul3
S03632-02	SXT	4	>	0	32	#ERROR!	1	4	11	TP	TP	TP	TP	aadA13,mefB		aadA,aadA1,cml,dfrA12,sul3
S03632-02	SUL	256	>	NA	NA	NA	256	NA	NA	NA	NA	NA	TP	aadA13,mefB		aadA,aadA1,cml,dfrA12,sul3
S03632-02	TET	4	<=	NA	NA	NA	8	NA	NA	NA	NA	NA	TN	aadA13,mefB		aadA,aadA1,cml,dfrA12,sul3
S03632-02	TRI	32	>	NA	NA	NA	2	NA	NA	NA	NA	NA	TP	aadA13,mefB		aadA,aadA1,cml,dfrA12,sul3
S06290-02	AMP	64	>	0	128	>	8	8	14	TP	TP	TP	TP	mefB		aadA,aadA1,aph3I,blaTEM,cml,dfrA12,sul3,gyrAS83F
S06290-02	CHL	128	#ERROR!	11.2417	0.25	<=	16	8	17	FN	TP	TP	TP	mefB		aadA,aadA1,aph3I,blaTEM,cml,dfrA12,sul3,gyrAS83F
S06290-02	CIP	0.5	#ERROR!	NA	NA	NA	0.064	NA	NA	NA	NA	NA	TP	mefB		aadA,aadA1,aph3I,blaTEM,cml,dfrA12,sul3,gyrAS83F
S06290-02	GEN	0.5	<=	29.0411	0.125	#ERROR!	2	4	14	NA	NA	NA	NA	mefB		aadA,aadA1,aph3I,blaTEM,cml,dfrA12,sul3,gyrAS83F
S06290-02	NAL	128	>	0	128	>	16	31.99	13.01	TP	TP	TP	TP	mefB		aadA,aadA1,aph3I,blaTEM,cml,dfrA12,sul3,gyrAS83F
S06290-02	STR	64	#ERROR!	14.989	2	#ERROR!	16	64	11.01	TN	TN	FP	TP	mefB		aadA,aadA1,aph3I,blaTEM,cml,dfrA12,sul3,gyrAS83F
S06290-02	SMX	1024	>	0	512	>	256	511.99	12.01	TP	TP	TP	TP	mefB		aadA,aadA1,aph3I,blaTEM,cml,dfrA12,sul3,gyrAS83F
S06290-02	SXT	4	>	0	32	#ERROR!	1	4	11	TP	TP	TP	TP	mefB		aadA,aadA1,aph3I,blaTEM,cml,dfrA12,sul3,gyrAS83F
S06290-02	SUL	256	>	NA	NA	NA	256	NA	NA	NA	NA	NA	TP	mefB		aadA,aadA1,aph3I,blaTEM,cml,dfrA12,sul3,gyrAS83F
S06290-02	TET	4	<=	NA	NA	NA	8	NA	NA	NA	NA	NA	TN	mefB		aadA,aadA1,aph3I,blaTEM,cml,dfrA12,sul3,gyrAS83F
S06290-02	TRI	32	>	NA	NA	NA	2	NA	NA	NA	NA	NA	TP	mefB		aadA,aadA1,aph3I,blaTEM,cml,dfrA12,sul3,gyrAS83F
S09211-02	AMP	64	>	0	128	>	8	8	14	TP	TP	TP	TP			aadA1,blaCARB,floR,tetG
S09211-02	CHL	128	>	0	64	#ERROR!	16	8	17	TP	TP	TP	TP			aadA1,blaCARB,floR,tetG
S09211-02	CIP	0.03	#ERROR!	NA	NA	NA	0.064	NA	NA	NA	NA	NA	TN			aadA1,blaCARB,floR,tetG
S09211-02	GEN	0.5	<=	27.4798	0.25	#ERROR!	2	4	14	NA	NA	NA	NA			aadA1,blaCARB,floR,tetG
S09211-02	NAL	4	<=	30.6025	2	#ERROR!	16	31.99	13.01	TN	TN	TN	TN			aadA1,blaCARB,floR,tetG
S09211-02	STR	64	#ERROR!	0	16	<=	16	64	11.01	TN	FP	FP	TP			aadA1,blaCARB,floR,tetG
S09211-02	SMX	1024	>	0	512	>	256	511.99	12.01	TP	TP	FN	FN			aadA1,blaCARB,floR,tetG
S09211-02	SXT	0.25	#ERROR!	35.2866	0.03	#ERROR!	1	4	11	TN	TN	TN	TN			aadA1,blaCARB,floR,tetG
S09211-02	SUL	256	>	NA	NA	NA	256	NA	NA	NA	NA	NA	FN			aadA1,blaCARB,floR,tetG
S09211-02	TET	32	#ERROR!	NA	NA	NA	8	NA	NA	NA	NA	NA	TP			aadA1,blaCARB,floR,tetG
S09211-02	TRI	0.25	<=	NA	NA	NA	2	NA	NA	NA	NA	NA	TN			aadA1,blaCARB,floR,tetG
S00039-03	AMP	64	>	0	128	>	8	8	14	TP	TP	TP	TP	mefB		aadA,aadA1,blaTEM,cml,dfrA12,sul3
S00039-03	CHL	128	#ERROR!	12.1785	8	#ERROR!	16	8	17	FN	TP	TP	TP	mefB		aadA,aadA1,blaTEM,cml,dfrA12,sul3
S00039-03	CIP	0.03	#ERROR!	NA	NA	NA	0.064	NA	NA	NA	NA	NA	TN	mefB		aadA,aadA1,blaTEM,cml,dfrA12,sul3
S00039-03	GEN	0.5	<=	26.543	0.25	#ERROR!	2	4	14	NA	NA	NA	NA	mefB		aadA,aadA1,blaTEM,cml,dfrA12,sul3
S00039-03	NAL	4	<=	28.1043	2	#ERROR!	16	31.99	13.01	TN	TN	TN	TN	mefB		aadA,aadA1,blaTEM,cml,dfrA12,sul3
S00039-03	STR	64	>	13.1154	4	<=	16	64	11.01	FN	FN	TP	TP	mefB		aadA,aadA1,blaTEM,cml,dfrA12,sul3
S00039-03	SMX	1024	>	0	512	>	256	511.99	12.01	TP	TP	TP	TP	mefB		aadA,aadA1,blaTEM,cml,dfrA12,sul3
S00039-03	SXT	4	>	0	32	#ERROR!	1	4	11	TP	TP	TP	TP	mefB		aadA,aadA1,blaTEM,cml,dfrA12,sul3
S00039-03	SUL	256	>	NA	NA	NA	256	NA	NA	NA	NA	NA	TP	mefB		aadA,aadA1,blaTEM,cml,dfrA12,sul3
S00039-03	TET	4	<=	NA	NA	NA	8	NA	NA	NA	NA	NA	TN	mefB		aadA,aadA1,blaTEM,cml,dfrA12,sul3
S00039-03	TRI	32	>	NA	NA	NA	2	NA	NA	NA	NA	NA	TP	mefB		aadA,aadA1,blaTEM,cml,dfrA12,sul3
S03612-03	AMP	1	<=	33.4129	0.5	#ERROR!	8	8	14	TN	TN	TN	TN
S03612-03	CHL	8	<=	32.4761	1	#ERROR!	16	8	17	TN	TN	TN	TN
S03612-03	CIP	0.03	#ERROR!	NA	NA	NA	0.064	NA	NA	NA	NA	NA	TN
S03612-03	GEN	0.5	<=	26.8553	0.25	#ERROR!	2	4	14	NA	NA	NA	NA
S03612-03	NAL	4	<=	28.7289	2	#ERROR!	16	31.99	13.01	TN	TN	TN	TN
S03612-03	STR	8	#ERROR!	19.673	0.5	#ERROR!	16	64	11.01	TN	TN	TN	TN
S03612-03	SMX	32	#ERROR!	27.1675	64	#ERROR!	256	511.99	12.01	TN	TN	TN	TN
S03612-03	SXT	0.12	<=	33.7252	0.03	#ERROR!	1	4	11	TN	TN	TN	TN
S03612-03	SUL	64	#ERROR!	NA	NA	NA	256	NA	NA	NA	NA	NA	TN
S03612-03	TET	4	<=	NA	NA	NA	8	NA	NA	NA	NA	NA	TN
S03612-03	TRI	0.25	<=	NA	NA	NA	2	NA	NA	NA	NA	NA	TN
S04066-03	AMP	64	>	0	64	#ERROR!	8	8	14	TP	TP	TP	TP			blaTEM
S04066-03	CHL	8	<=	28.1043	1	#ERROR!	16	8	17	TN	TN	TN	TN			blaTEM
S04066-03	CIP	0.015	<=	NA	NA	NA	0.064	NA	NA	NA	NA	NA	TN			blaTEM
S04066-03	GEN	0.5	<=	26.8553	0.25	#ERROR!	2	4	14	NA	NA	NA	NA			blaTEM
S04066-03	NAL	4	<=	26.2307	2	#ERROR!	16	31.99	13.01	TN	TN	TN	TN			blaTEM
S04066-03	STR	16	#ERROR!	18.1117	2	<=	16	64	11.01	TN	TN	TN	TN			blaTEM
S04066-03	SMX	16	#ERROR!	29.978	32	<=	256	511.99	12.01	TN	TN	TN	TN			blaTEM
S04066-03	SXT	0.12	<=	33.7252	0.03	#ERROR!	1	4	11	TN	TN	TN	TN			blaTEM
S04066-03	SUL	16	<=	NA	NA	NA	256	NA	NA	NA	NA	NA	TN			blaTEM
S04066-03	TET	4	<=	NA	NA	NA	8	NA	NA	NA	NA	NA	TN			blaTEM
S04066-03	TRI	0.25	<=	NA	NA	NA	2	NA	NA	NA	NA	NA	TN			blaTEM
S04294-03	AMP	64	>	0	64	#ERROR!	8	8	14	TP	TP	TP	TP			aadA1,blaCARB,floR,tetG
S04294-03	CHL	128	>	0	64	#ERROR!	16	8	17	TP	TP	TP	TP			aadA1,blaCARB,floR,tetG
S04294-03	CIP	0.03	#ERROR!	NA	NA	NA	0.064	NA	NA	NA	NA	NA	TN			aadA1,blaCARB,floR,tetG
S04294-03	GEN	0.5	<=	27.1675	0.25	#ERROR!	2	4	14	NA	NA	NA	NA			aadA1,blaCARB,floR,tetG
S04294-03	NAL	4	<=	28.7289	128	>	16	31.99	13.01	FP	TN	TN	TN			aadA1,blaCARB,floR,tetG
S04294-03	STR	64	#ERROR!	0	16	<=	16	64	11.01	TN	FP	FP	TP			aadA1,blaCARB,floR,tetG
S04294-03	SMX	1024	>	0	512	>	256	511.99	12.01	TP	TP	FN	FN			aadA1,blaCARB,floR,tetG
S04294-03	SXT	0.25	#ERROR!	31.8516	0.03	#ERROR!	1	4	11	TN	TN	TN	TN			aadA1,blaCARB,floR,tetG
S04294-03	SUL	256	>	NA	NA	NA	256	NA	NA	NA	NA	NA	FN			aadA1,blaCARB,floR,tetG
S04294-03	TET	32	#ERROR!	NA	NA	NA	8	NA	NA	NA	NA	NA	TP			aadA1,blaCARB,floR,tetG
S04294-03	TRI	0.25	<=	NA	NA	NA	2	NA	NA	NA	NA	NA	TN			aadA1,blaCARB,floR,tetG
S06036-03	AMP	64	>	37.4725	128	>	8	8	14	TP	FN	TP	TP			aadA1,blaCARB,dfrA14,floR,strB,sul2,tetG,gyrAD87N
S06036-03	CHL	128	>	34.3498	1	#ERROR!	16	8	17	FN	FN	TP	TP			aadA1,blaCARB,dfrA14,floR,strB,sul2,tetG,gyrAD87N
S06036-03	CIP	0.25	#ERROR!	NA	NA	NA	0.064	NA	NA	NA	NA	NA	TP			aadA1,blaCARB,dfrA14,floR,strB,sul2,tetG,gyrAD87N
S06036-03	GEN	0.5	<=	26.8553	0.25	#ERROR!	2	4	14	NA	NA	NA	NA			aadA1,blaCARB,dfrA14,floR,strB,sul2,tetG,gyrAD87N
S06036-03	NAL	128	>	0	128	>	16	31.99	13.01	TP	TP	TP	TP			aadA1,blaCARB,dfrA14,floR,strB,sul2,tetG,gyrAD87N
S06036-03	STR	64	#ERROR!	0	16	<=	16	64	11.01	TN	FP	FP	TP			aadA1,blaCARB,dfrA14,floR,strB,sul2,tetG,gyrAD87N
S06036-03	SMX	1024	>	0	512	>	256	511.99	12.01	TP	TP	TP	TP			aadA1,blaCARB,dfrA14,floR,strB,sul2,tetG,gyrAD87N
S06036-03	SXT	4	>	0	8	#ERROR!	1	4	11	TP	TP	TP	TP			aadA1,blaCARB,dfrA14,floR,strB,sul2,tetG,gyrAD87N
S06036-03	SUL	256	>	NA	NA	NA	256	NA	NA	NA	NA	NA	TP			aadA1,blaCARB,dfrA14,floR,strB,sul2,tetG,gyrAD87N
S06036-03	TET	32	#ERROR!	NA	NA	NA	8	NA	NA	NA	NA	NA	TP			aadA1,blaCARB,dfrA14,floR,strB,sul2,tetG,gyrAD87N
S06036-03	TRI	32	>	NA	NA	NA	2	NA	NA	NA	NA	NA	TP			aadA1,blaCARB,dfrA14,floR,strB,sul2,tetG,gyrAD87N
S06216-03	AMP	64	>	0	64	#ERROR!	8	8	14	TP	TP	TP	TP			aadA1,blaCARB,dfrA14,floR,strB,sul2,tetG
S06216-03	CHL	128	>	0	64	#ERROR!	16	8	17	TP	TP	TP	TP			aadA1,blaCARB,dfrA14,floR,strB,sul2,tetG
S06216-03	CIP	0.03	#ERROR!	NA	NA	NA	0.064	NA	NA	NA	NA	NA	TN			aadA1,blaCARB,dfrA14,floR,strB,sul2,tetG
S06216-03	GEN	0.5	<=	27.1675	0.25	#ERROR!	2	4	14	NA	NA	NA	NA			aadA1,blaCARB,dfrA14,floR,strB,sul2,tetG
S06216-03	NAL	4	<=	30.2902	2	#ERROR!	16	31.99	13.01	TN	TN	TN	TN			aadA1,blaCARB,dfrA14,floR,strB,sul2,tetG
S06216-03	STR	64	>	0	16	<=	16	64	11.01	FN	TP	TP	TP			aadA1,blaCARB,dfrA14,floR,strB,sul2,tetG
S06216-03	SMX	1024	>	0	512	>	256	511.99	12.01	TP	TP	TP	TP			aadA1,blaCARB,dfrA14,floR,strB,sul2,tetG
S06216-03	SXT	4	>	0	32	#ERROR!	1	4	11	TP	TP	TP	TP			aadA1,blaCARB,dfrA14,floR,strB,sul2,tetG
S06216-03	SUL	256	>	NA	NA	NA	256	NA	NA	NA	NA	NA	TP			aadA1,blaCARB,dfrA14,floR,strB,sul2,tetG
S06216-03	TET	4	<=	NA	NA	NA	8	NA	NA	NA	NA	NA	FP			aadA1,blaCARB,dfrA14,floR,strB,sul2,tetG
S06216-03	TRI	32	>	NA	NA	NA	2	NA	NA	NA	NA	NA	TP			aadA1,blaCARB,dfrA14,floR,strB,sul2,tetG
S07053-03	AMP	64	>	0	128	>	8	8	14	TP	TP	TP	TP			aadA1,blaCARB,floR,tetG,gyrAD87N
S07053-03	CHL	128	>	0	0.25	<=	16	8	17	FN	TP	TP	TP			aadA1,blaCARB,floR,tetG,gyrAD87N
S07053-03	CIP	0.25	#ERROR!	NA	NA	NA	0.064	NA	NA	NA	NA	NA	TP			aadA1,blaCARB,floR,tetG,gyrAD87N
S07053-03	GEN	0.5	<=	27.1675	0.25	#ERROR!	2	4	14	NA	NA	NA	NA			aadA1,blaCARB,floR,tetG,gyrAD87N
S07053-03	NAL	128	>	0	2	#ERROR!	16	31.99	13.01	FN	TP	TP	TP			aadA1,blaCARB,floR,tetG,gyrAD87N
S07053-03	STR	64	#ERROR!	0	16	<=	16	64	11.01	TN	FP	FP	TP			aadA1,blaCARB,floR,tetG,gyrAD87N
S07053-03	SMX	1024	>	0	512	>	256	511.99	12.01	TP	TP	FN	FN			aadA1,blaCARB,floR,tetG,gyrAD87N
S07053-03	SXT	4	#ERROR!	33.1007	0.03	#ERROR!	1	4	11	TN	TN	TN	FN			aadA1,blaCARB,floR,tetG,gyrAD87N
S07053-03	SUL	256	>	NA	NA	NA	256	NA	NA	NA	NA	NA	FN			aadA1,blaCARB,floR,tetG,gyrAD87N
S07053-03	TET	32	>	NA	NA	NA	8	NA	NA	NA	NA	NA	TP			aadA1,blaCARB,floR,tetG,gyrAD87N
S07053-03	TRI	0.25	<=	NA	NA	NA	2	NA	NA	NA	NA	NA	TN			aadA1,blaCARB,floR,tetG,gyrAD87N
S07102-03	AMP	2	#ERROR!	30.2902	0.5	#ERROR!	8	8	14	TN	TN	TN	TN
S07102-03	CHL	8	<=	32.7884	1	#ERROR!	16	8	17	TN	TN	TN	TN
S07102-03	CIP	0.03	#ERROR!	NA	NA	NA	0.064	NA	NA	NA	NA	NA	TN
S07102-03	GEN	0.5	<=	27.7921	0.25	#ERROR!	2	4	14	NA	NA	NA	NA
S07102-03	NAL	4	<=	28.4166	2	#ERROR!	16	31.99	13.01	TN	TN	TN	TN
S07102-03	STR	8	#ERROR!	19.9853	0.25	<=	16	64	11.01	TN	TN	TN	TN
S07102-03	SMX	64	#ERROR!	23.7325	64	#ERROR!	256	511.99	12.01	TN	TN	TN	TN
S07102-03	SXT	0.12	<=	34.9743	0.03	#ERROR!	1	4	11	TN	TN	TN	TN
S07102-03	SUL	256	#ERROR!	NA	NA	NA	256	NA	NA	NA	NA	NA	TN
S07102-03	TET	4	<=	NA	NA	NA	8	NA	NA	NA	NA	NA	TN
S07102-03	TRI	0.25	<=	NA	NA	NA	2	NA	NA	NA	NA	NA	TN
S07623-03	AMP	64	>	0	128	>	8	8	14	TP	TP	TP	TP			aadA1,blaCARB,floR,tetG,gyrAS83F
S07623-03	CHL	128	>	0	128	>	16	8	17	TP	TP	TP	TP			aadA1,blaCARB,floR,tetG,gyrAS83F
S07623-03	CIP	1	#ERROR!	NA	NA	NA	0.064	NA	NA	NA	NA	NA	TP			aadA1,blaCARB,floR,tetG,gyrAS83F
S07623-03	GEN	0.5	<=	27.7921	0.125	#ERROR!	2	4	14	NA	NA	NA	NA			aadA1,blaCARB,floR,tetG,gyrAS83F
S07623-03	NAL	128	>	0	128	>	16	31.99	13.01	TP	TP	TP	TP			aadA1,blaCARB,floR,tetG,gyrAS83F
S07623-03	STR	64	#ERROR!	0	8	#ERROR!	16	64	11.01	TN	FP	FP	TP			aadA1,blaCARB,floR,tetG,gyrAS83F
S07623-03	SMX	1024	>	0	512	>	256	511.99	12.01	TP	TP	FN	FN			aadA1,blaCARB,floR,tetG,gyrAS83F
S07623-03	SXT	0.5	#ERROR!	30.9148	0.06	#ERROR!	1	4	11	TN	TN	TN	TN			aadA1,blaCARB,floR,tetG,gyrAS83F
S07623-03	SUL	256	>	NA	NA	NA	256	NA	NA	NA	NA	NA	FN			aadA1,blaCARB,floR,tetG,gyrAS83F
S07623-03	TET	32	>	NA	NA	NA	8	NA	NA	NA	NA	NA	TP			aadA1,blaCARB,floR,tetG,gyrAS83F
S07623-03	TRI	0.25	<=	NA	NA	NA	2	NA	NA	NA	NA	NA	TN			aadA1,blaCARB,floR,tetG,gyrAS83F
S07625-03	AMP	64	>	0	128	>	8	8	14	TP	TP	TP	TP			aadA1,blaCARB,floR,tetG,gyrAD87N
S07625-03	CHL	128	>	0	64	#ERROR!	16	8	17	TP	TP	TP	TP			aadA1,blaCARB,floR,tetG,gyrAD87N
S07625-03	CIP	0.25	#ERROR!	NA	NA	NA	0.064	NA	NA	NA	NA	NA	TP			aadA1,blaCARB,floR,tetG,gyrAD87N
S07625-03	GEN	0.5	<=	27.4798	0.25	#ERROR!	2	4	14	NA	NA	NA	NA			aadA1,blaCARB,floR,tetG,gyrAD87N
S07625-03	NAL	128	>	0	128	>	16	31.99	13.01	TP	TP	TP	TP			aadA1,blaCARB,floR,tetG,gyrAD87N
S07625-03	STR	64	#ERROR!	0	32	#ERROR!	16	64	11.01	TN	FP	FP	TP			aadA1,blaCARB,floR,tetG,gyrAD87N
S07625-03	SMX	1024	>	0	512	>	256	511.99	12.01	TP	TP	FN	FN			aadA1,blaCARB,floR,tetG,gyrAD87N
S07625-03	SXT	0.25	#ERROR!	34.662	0.03	#ERROR!	1	4	11	TN	TN	TN	TN			aadA1,blaCARB,floR,tetG,gyrAD87N
S07625-03	SUL	256	>	NA	NA	NA	256	NA	NA	NA	NA	NA	FN			aadA1,blaCARB,floR,tetG,gyrAD87N
S07625-03	TET	32	#ERROR!	NA	NA	NA	8	NA	NA	NA	NA	NA	TP			aadA1,blaCARB,floR,tetG,gyrAD87N
S07625-03	TRI	0.25	<=	NA	NA	NA	2	NA	NA	NA	NA	NA	TN			aadA1,blaCARB,floR,tetG,gyrAD87N
S07896-03	AMP	64	>	0	128	>	8	8	14	TP	TP	TP	TP			aadA1,blaCARB,floR,tetG
S07896-03	CHL	128	>	0	64	#ERROR!	16	8	17	TP	TP	TP	TP			aadA1,blaCARB,floR,tetG
S07896-03	CIP	0.03	#ERROR!	NA	NA	NA	0.064	NA	NA	NA	NA	NA	TN			aadA1,blaCARB,floR,tetG
S07896-03	GEN	0.5	<=	27.1675	0.25	#ERROR!	2	4	14	NA	NA	NA	NA			aadA1,blaCARB,floR,tetG
S07896-03	NAL	4	<=	29.978	1	<=	16	31.99	13.01	TN	TN	TN	TN			aadA1,blaCARB,floR,tetG
S07896-03	STR	64	#ERROR!	0	32	#ERROR!	16	64	11.01	TN	FP	FP	TP			aadA1,blaCARB,floR,tetG
S07896-03	SMX	1024	>	0	512	>	256	511.99	12.01	TP	TP	FN	FN			aadA1,blaCARB,floR,tetG
S07896-03	SXT	0.5	#ERROR!	30.6025	0.03	#ERROR!	1	4	11	TN	TN	TN	TN			aadA1,blaCARB,floR,tetG
S07896-03	SUL	256	>	NA	NA	NA	256	NA	NA	NA	NA	NA	FN			aadA1,blaCARB,floR,tetG
S07896-03	TET	32	>	NA	NA	NA	8	NA	NA	NA	NA	NA	TP			aadA1,blaCARB,floR,tetG
S07896-03	TRI	0.25	<=	NA	NA	NA	2	NA	NA	NA	NA	NA	TN			aadA1,blaCARB,floR,tetG
S01710-04	AMP	64	>	0	128	>	8	8	14	TP	TP	TP	TP		aac3IVa	aadA1,aph4Ia,blaTEM,dfrA12
S01710-04	CHL	8	<=	30.9148	0.5	#ERROR!	16	8	17	TN	TN	TN	TN		aac3IVa	aadA1,aph4Ia,blaTEM,dfrA12
S01710-04	CIP	0.015	<=	NA	NA	NA	0.064	NA	NA	NA	NA	NA	TN		aac3IVa	aadA1,aph4Ia,blaTEM,dfrA12
S01710-04	GEN	32	#ERROR!	10.6172	32	#ERROR!	2	4	14	NA	NA	NA	NA		aac3IVa	aadA1,aph4Ia,blaTEM,dfrA12
S01710-04	NAL	4	<=	28.7289	1	<=	16	31.99	13.01	TN	TN	TN	TN		aac3IVa	aadA1,aph4Ia,blaTEM,dfrA12
S01710-04	STR	32	#ERROR!	11.2417	8	#ERROR!	16	64	11.01	TN	TN	FP	TP		aac3IVa	aadA1,aph4Ia,blaTEM,dfrA12
S01710-04	SMX	32	#ERROR!	27.792	32	<=	256	511.99	12.01	TN	TN	TN	TN		aac3IVa	aadA1,aph4Ia,blaTEM,dfrA12
S01710-04	SXT	0.5	#ERROR!	15.9258	0.25	#ERROR!	1	4	11	TN	TN	FP	FP		aac3IVa	aadA1,aph4Ia,blaTEM,dfrA12
S01710-04	SUL	256	>	NA	NA	NA	256	NA	NA	NA	NA	NA	FN		aac3IVa	aadA1,aph4Ia,blaTEM,dfrA12
S01710-04	TET	4	<=	NA	NA	NA	8	NA	NA	NA	NA	NA	TN		aac3IVa	aadA1,aph4Ia,blaTEM,dfrA12
S01710-04	TRI	32	>	NA	NA	NA	2	NA	NA	NA	NA	NA	TP		aac3IVa	aadA1,aph4Ia,blaTEM,dfrA12
S02357-04	AMP	1	<=	29.3534	0.25	<=	8	8	14	TN	TN	TN	TN
S02357-04	CHL	8	<=	26.543	1	#ERROR!	16	8	17	TN	TN	TN	TN
S02357-04	CIP	0.015	<=	NA	NA	NA	0.064	NA	NA	NA	NA	NA	TN
S02357-04	GEN	0.5	<=	26.2307	0.125	#ERROR!	2	4	14	NA	NA	NA	NA
S02357-04	NAL	4	<=	26.8553	2	#ERROR!	16	31.99	13.01	TN	TN	TN	TN
S02357-04	STR	32	#ERROR!	18.424	2	#ERROR!	16	64	11.01	TN	TN	TN	FN
S02357-04	SMX	32	#ERROR!	23.4203	64	#ERROR!	256	511.99	12.01	TN	TN	TN	TN
S02357-04	SXT	0.12	<=	32.7884	0.03	#ERROR!	1	4	11	TN	TN	TN	TN
S02357-04	SUL	128	#ERROR!	NA	NA	NA	256	NA	NA	NA	NA	NA	TN
S02357-04	TET	32	#ERROR!	NA	NA	NA	8	NA	NA	NA	NA	NA	FN
S02357-04	TRI	0.25	<=	NA	NA	NA	2	NA	NA	NA	NA	NA	TN
S04488-04	AMP	64	>	0	128	>	8	8	14	TP	TP	TP	TP		aac3IVa	aadA1,aph3I,aph4Ia,blaCARB,floR,strA,strB,tetB,tetG
S04488-04	CHL	128	>	0	64	#ERROR!	16	8	17	TP	TP	TP	TP		aac3IVa	aadA1,aph3I,aph4Ia,blaCARB,floR,strA,strB,tetB,tetG
S04488-04	CIP	0.03	#ERROR!	NA	NA	NA	0.064	NA	NA	NA	NA	NA	TN		aac3IVa	aadA1,aph3I,aph4Ia,blaCARB,floR,strA,strB,tetB,tetG
S04488-04	GEN	16	#ERROR!	15.6135	8	#ERROR!	2	4	14	NA	NA	NA	NA		aac3IVa	aadA1,aph3I,aph4Ia,blaCARB,floR,strA,strB,tetB,tetG
S04488-04	NAL	4	<=	28.7289	1	<=	16	31.99	13.01	TN	TN	TN	TN		aac3IVa	aadA1,aph3I,aph4Ia,blaCARB,floR,strA,strB,tetB,tetG
S04488-04	STR	64	>	4.68406	32	#ERROR!	16	64	11.01	FN	TP	TP	TP		aac3IVa	aadA1,aph3I,aph4Ia,blaCARB,floR,strA,strB,tetB,tetG
S04488-04	SMX	1024	>	4.05952	512	>	256	511.99	12.01	TP	TP	FN	FN		aac3IVa	aadA1,aph3I,aph4Ia,blaCARB,floR,strA,strB,tetB,tetG
S04488-04	SXT	0.25	#ERROR!	31.227	0.03	#ERROR!	1	4	11	TN	TN	TN	TN		aac3IVa	aadA1,aph3I,aph4Ia,blaCARB,floR,strA,strB,tetB,tetG
S04488-04	SUL	256	>	NA	NA	NA	256	NA	NA	NA	NA	NA	FN		aac3IVa	aadA1,aph3I,aph4Ia,blaCARB,floR,strA,strB,tetB,tetG
S04488-04	TET	32	>	NA	NA	NA	8	NA	NA	NA	NA	NA	TP		aac3IVa	aadA1,aph3I,aph4Ia,blaCARB,floR,strA,strB,tetB,tetG
S04488-04	TRI	0.25	<=	NA	NA	NA	2	NA	NA	NA	NA	NA	TN		aac3IVa	aadA1,aph3I,aph4Ia,blaCARB,floR,strA,strB,tetB,tetG
S04635-04	AMP	64	>	34.0375	0.5	#ERROR!	8	8	14	FN	FN	FN	FN	floR,sul		aadA1
S04635-04	CHL	128	>	31.227	1	#ERROR!	16	8	17	FN	FN	FN	FN	floR,sul		aadA1
S04635-04	CIP	0.25	#ERROR!	NA	NA	NA	0.064	NA	NA	NA	NA	NA	FN	floR,sul		aadA1
S04635-04	GEN	0.5	<=	26.8553	0.25	#ERROR!	2	4	14	NA	NA	NA	NA	floR,sul		aadA1
S04635-04	NAL	128	>	28.1043	2	#ERROR!	16	31.99	13.01	FN	FN	FN	FN	floR,sul		aadA1
S04635-04	STR	64	>	0	32	#ERROR!	16	64	11.01	FN	TP	TP	TP	floR,sul		aadA1
S04635-04	SMX	1024	>	23.4203	64	#ERROR!	256	511.99	12.01	FN	FN	FN	FN	floR,sul		aadA1
S04635-04	SXT	2	#ERROR!	32.1638	0.03	#ERROR!	1	4	11	TN	TN	TN	FN	floR,sul		aadA1
S04635-04	SUL	256	>	NA	NA	NA	256	NA	NA	NA	NA	NA	FN	floR,sul		aadA1
S04635-04	TET	32	>	NA	NA	NA	8	NA	NA	NA	NA	NA	FN	floR,sul		aadA1
S04635-04	TRI	32	>	NA	NA	NA	2	NA	NA	NA	NA	NA	FN	floR,sul		aadA1
L00911-05	AMP	1	<=	34.662	0.5	#ERROR!	8	8	14	TN	TN	TN	TN			tetC
L00911-05	CHL	8	<=	32.4761	1	#ERROR!	16	8	17	TN	TN	TN	TN			tetC
L00911-05	CIP	0.03	#ERROR!	NA	NA	NA	0.064	NA	NA	NA	NA	NA	TN			tetC
L00911-05	GEN	0.5	<=	28.4166	0.125	#ERROR!	2	4	14	NA	NA	NA	NA			tetC
L00911-05	NAL	4	<=	28.1043	2	#ERROR!	16	31.99	13.01	TN	TN	TN	TN			tetC
L00911-05	STR	8	#ERROR!	19.0485	2	#ERROR!	16	64	11.01	TN	TN	TN	TN			tetC
L00911-05	SMX	32	#ERROR!	22.4835	32	<=	256	511.99	12.01	TN	TN	TN	TN			tetC
L00911-05	SXT	0.12	<=	34.9743	0.03	#ERROR!	1	4	11	TN	TN	TN	TN			tetC
L00911-05	SUL	32	#ERROR!	NA	NA	NA	256	NA	NA	NA	NA	NA	TN			tetC
L00911-05	TET	32	>	NA	NA	NA	8	NA	NA	NA	NA	NA	TP			tetC
L00911-05	TRI	0.25	<=	NA	NA	NA	2	NA	NA	NA	NA	NA	TN			tetC
L02428-05	AMP	1	<=	32.4761	0.25	<=	8	8	14	TN	TN	TN	TN	aadA1,blaCARB
L02428-05	CHL	8	<=	33.4129	1	#ERROR!	16	8	17	TN	TN	TN	TN	aadA1,blaCARB
L02428-05	CIP	0.015	<=	NA	NA	NA	0.064	NA	NA	NA	NA	NA	TN	aadA1,blaCARB
L02428-05	GEN	4	#ERROR!	21.5467	1	#ERROR!	2	4	14	NA	NA	NA	NA	aadA1,blaCARB
L02428-05	NAL	4	<=	28.1043	2	#ERROR!	16	31.99	13.01	TN	TN	TN	TN	aadA1,blaCARB
L02428-05	STR	64	>	0	16	#ERROR!	16	64	11.01	FN	TP	FN	FN	aadA1,blaCARB
L02428-05	SMX	64	#ERROR!	24.3571	64	#ERROR!	256	511.99	12.01	TN	TN	TN	TN	aadA1,blaCARB
L02428-05	SXT	0.12	<=	38.097	0.03	#ERROR!	1	4	11	TN	TN	TN	TN	aadA1,blaCARB
L02428-05	SUL	256	#ERROR!	NA	NA	NA	256	NA	NA	NA	NA	NA	TN	aadA1,blaCARB
L02428-05	TET	4	<=	NA	NA	NA	8	NA	NA	NA	NA	NA	TN	aadA1,blaCARB
L02428-05	TRI	0.5	#ERROR!	NA	NA	NA	2	NA	NA	NA	NA	NA	TN	aadA1,blaCARB
S06569-05	AMP	1	<=	39.9706	0.25	<=	8	8	14	TN	TN	TN	TN			strA,strB,sul2,tetA
S06569-05	CHL	8	<=	33.7252	1	#ERROR!	16	8	17	TN	TN	TN	TN			strA,strB,sul2,tetA
S06569-05	CIP	0.015	<=	NA	NA	NA	0.064	NA	NA	NA	NA	NA	TN			strA,strB,sul2,tetA
S06569-05	GEN	0.5	<=	29.0411	0.125	#ERROR!	2	4	14	NA	NA	NA	NA			strA,strB,sul2,tetA
S06569-05	NAL	4	<=	28.7289	2	#ERROR!	16	31.99	13.01	TN	TN	TN	TN			strA,strB,sul2,tetA
S06569-05	STR	64	>	0	128	#ERROR!	16	64	11.01	TP	TP	TP	TP			strA,strB,sul2,tetA
S06569-05	SMX	1024	>	2.49816	512	>	256	511.99	12.01	TP	TP	TP	TP			strA,strB,sul2,tetA
S06569-05	SXT	0.12	<=	43.7179	0.03	#ERROR!	1	4	11	TN	TN	TN	TN			strA,strB,sul2,tetA
S06569-05	SUL	256	>	NA	NA	NA	256	NA	NA	NA	NA	NA	TP			strA,strB,sul2,tetA
S06569-05	TET	32	>	NA	NA	NA	8	NA	NA	NA	NA	NA	TP			strA,strB,sul2,tetA
S06569-05	TRI	0.25	<=	NA	NA	NA	2	NA	NA	NA	NA	NA	TN			strA,strB,sul2,tetA
L00886-06	AMP	1	<=	29.041	0.25	<=	8	8	14	TN	TN	TN	TN
L00886-06	CHL	8	<=	30.2923	0.5	#ERROR!	16	8	17	TN	TN	TN	TN
L00886-06	CIP	0.03	#ERROR!	NA	NA	NA	0.064	NA	NA	NA	NA	NA	TN
L00886-06	GEN	0.5	<=	26.8553	0.125	#ERROR!	2	4	14	NA	NA	NA	NA
L00886-06	NAL	4	<=	24.798	2	#ERROR!	16	31.99	13.01	TN	TN	TN	TN
L00886-06	STR	16	#ERROR!	17.4871	2	#ERROR!	16	64	11.01	TN	TN	TN	TN
L00886-06	SMX	64	#ERROR!	25.2939	32	<=	256	511.99	12.01	TN	TN	TN	TN
L00886-06	SXT	0.12	<=	34.3498	0.03	#ERROR!	1	4	11	TN	TN	TN	TN
L00886-06	SUL	256	>	NA	NA	NA	256	NA	NA	NA	NA	NA	FN
L00886-06	TET	4	<=	NA	NA	NA	8	NA	NA	NA	NA	NA	TN
L00886-06	TRI	0.5	#ERROR!	NA	NA	NA	2	NA	NA	NA	NA	NA	TN
S02185-06	AMP	1	<=	37.7847	0.25	<=	8	8	14	TN	TN	TN	TN			tetC
S02185-06	CHL	8	<=	36.2234	1	#ERROR!	16	8	17	TN	TN	TN	TN			tetC
S02185-06	CIP	0.03	#ERROR!	NA	NA	NA	0.064	NA	NA	NA	NA	NA	TN			tetC
S02185-06	GEN	2	#ERROR!	24.3571	0.5	#ERROR!	2	4	14	NA	NA	NA	NA			tetC
S02185-06	NAL	4	<=	32.1639	1	<=	16	31.99	13.01	TN	TN	TN	TN			tetC
S02185-06	STR	64	>	0	16	#ERROR!	16	64	11.01	FN	TP	FN	FN			tetC
S02185-06	SMX	64	#ERROR!	23.4203	32	<=	256	511.99	12.01	TN	TN	TN	TN			tetC
S02185-06	SXT	0.12	<=	38.7215	0.03	#ERROR!	1	4	11	TN	TN	TN	TN			tetC
S02185-06	SUL	128	#ERROR!	NA	NA	NA	256	NA	NA	NA	NA	NA	TN			tetC
S02185-06	TET	32	>	NA	NA	NA	8	NA	NA	NA	NA	NA	TP			tetC
S02185-06	TRI	0.25	<=	NA	NA	NA	2	NA	NA	NA	NA	NA	TN			tetC
S03274-06	AMP	2	#ERROR!	31.5393	0.5	#ERROR!	8	8	14	TN	TN	TN	TN			gyrAD87Y
S03274-06	CHL	8	<=	34.0375	0.5	#ERROR!	16	8	17	TN	TN	TN	TN			gyrAD87Y
S03274-06	CIP	0.25	#ERROR!	NA	NA	NA	0.064	NA	NA	NA	NA	NA	TP			gyrAD87Y
S03274-06	GEN	0.5	<=	28.1043	0.125	#ERROR!	2	4	14	NA	NA	NA	NA			gyrAD87Y
S03274-06	NAL	128	>	0	128	>	16	31.99	13.01	TP	TP	TP	TP			gyrAD87Y
S03274-06	STR	16	#ERROR!	12.8031	4	#ERROR!	16	64	11.01	TN	TN	TN	TN			gyrAD87Y
S03274-06	SMX	128	#ERROR!	24.3571	64	#ERROR!	256	511.99	12.01	TN	TN	TN	TN			gyrAD87Y
S03274-06	SXT	0.12	<=	36.8479	0.03	#ERROR!	1	4	11	TN	TN	TN	TN			gyrAD87Y
S03274-06	SUL	256	>	NA	NA	NA	256	NA	NA	NA	NA	NA	FN			gyrAD87Y
S03274-06	TET	4	<=	NA	NA	NA	8	NA	NA	NA	NA	NA	TN			gyrAD87Y
S03274-06	TRI	0.5	#ERROR!	NA	NA	NA	2	NA	NA	NA	NA	NA	TN			gyrAD87Y
L00461-07	AMP	64	>	0	128	>	8	8	14	TP	TP	TP	TP			aadA1,blaCARB,floR,tetG,gyrAD87N
L00461-07	CHL	128	>	0	64	#ERROR!	16	8	17	TP	TP	TP	TP			aadA1,blaCARB,floR,tetG,gyrAD87N
L00461-07	CIP	0.25	#ERROR!	NA	NA	NA	0.064	NA	NA	NA	NA	NA	TP			aadA1,blaCARB,floR,tetG,gyrAD87N
L00461-07	GEN	0.5	<=	27.1675	0.125	#ERROR!	2	4	14	NA	NA	NA	NA			aadA1,blaCARB,floR,tetG,gyrAD87N
L00461-07	NAL	128	>	0	128	>	16	31.99	13.01	TP	TP	TP	TP			aadA1,blaCARB,floR,tetG,gyrAD87N
L00461-07	STR	64	#ERROR!	0	32	#ERROR!	16	64	11.01	TN	FP	FP	TP			aadA1,blaCARB,floR,tetG,gyrAD87N
L00461-07	SMX	1024	>	0	512	>	256	511.99	12.01	TP	TP	FN	FN			aadA1,blaCARB,floR,tetG,gyrAD87N
L00461-07	SXT	0.25	#ERROR!	33.4129	0.03	#ERROR!	1	4	11	TN	TN	TN	TN			aadA1,blaCARB,floR,tetG,gyrAD87N
L00461-07	SUL	256	>	NA	NA	NA	256	NA	NA	NA	NA	NA	FN			aadA1,blaCARB,floR,tetG,gyrAD87N
L00461-07	TET	32	>	NA	NA	NA	8	NA	NA	NA	NA	NA	TP			aadA1,blaCARB,floR,tetG,gyrAD87N
L00461-07	TRI	0.25	<=	NA	NA	NA	2	NA	NA	NA	NA	NA	TN			aadA1,blaCARB,floR,tetG,gyrAD87N
S02159-07	AMP	1	<=	32.7884	0.25	<=	8	8	14	TN	TN	TN	TN
S02159-07	CHL	8	<=	30.9148	0.5	#ERROR!	16	8	17	TN	TN	TN	TN
S02159-07	CIP	0.03	#ERROR!	NA	NA	NA	0.064	NA	NA	NA	NA	NA	TN
S02159-07	GEN	0.5	<=	27.1675	0.125	#ERROR!	2	4	14	NA	NA	NA	NA
S02159-07	NAL	4	<=	28.7289	1	<=	16	31.99	13.01	TN	TN	TN	TN
S02159-07	STR	8	#ERROR!	16.8626	2	#ERROR!	16	64	11.01	TN	TN	TN	TN
S02159-07	SMX	32	#ERROR!	25.9184	64	#ERROR!	256	511.99	12.01	TN	TN	TN	TN
S02159-07	SXT	0.12	<=	38.4093	0.03	#ERROR!	1	4	11	TN	TN	TN	TN
S02159-07	SUL	32	#ERROR!	NA	NA	NA	256	NA	NA	NA	NA	NA	TN
S02159-07	TET	8	#ERROR!	NA	NA	NA	8	NA	NA	NA	NA	NA	TN
S02159-07	TRI	0.25	<=	NA	NA	NA	2	NA	NA	NA	NA	NA	TN
S04055-07	AMP	8	#ERROR!	20.2976	0.25	<=	8	8	14	TN	TN	TN	TN	mefB		aadA,aadA1,cml,sul3,tetC,gyrAD87N
S04055-07	CHL	128	>	5.62087	128	>	16	8	17	TP	TP	TP	TP	mefB		aadA,aadA1,cml,sul3,tetC,gyrAD87N
S04055-07	CIP	2	#ERROR!	NA	NA	NA	0.064	NA	NA	NA	NA	NA	TP	mefB		aadA,aadA1,cml,sul3,tetC,gyrAD87N
S04055-07	GEN	0.5	<=	30.6025	0.125	#ERROR!	2	4	14	NA	NA	NA	NA	mefB		aadA,aadA1,cml,sul3,tetC,gyrAD87N
S04055-07	NAL	128	>	0	128	>	16	31.99	13.01	TP	TP	TP	TP	mefB		aadA,aadA1,cml,sul3,tetC,gyrAD87N
S04055-07	STR	64	#ERROR!	13.7399	2	<=	16	64	11.01	TN	TN	FP	TP	mefB		aadA,aadA1,cml,sul3,tetC,gyrAD87N
S04055-07	SMX	1024	>	0	512	>	256	511.99	12.01	TP	TP	TP	TP	mefB		aadA,aadA1,cml,sul3,tetC,gyrAD87N
S04055-07	SXT	2	#ERROR!	20.2976	0.25	#ERROR!	1	4	11	TN	TN	TN	FN	mefB		aadA,aadA1,cml,sul3,tetC,gyrAD87N
S04055-07	SUL	256	>	NA	NA	NA	256	NA	NA	NA	NA	NA	TP	mefB		aadA,aadA1,cml,sul3,tetC,gyrAD87N
S04055-07	TET	32	>	NA	NA	NA	8	NA	NA	NA	NA	NA	TP	mefB		aadA,aadA1,cml,sul3,tetC,gyrAD87N
S04055-07	TRI	1	#ERROR!	NA	NA	NA	2	NA	NA	NA	NA	NA	TN	mefB		aadA,aadA1,cml,sul3,tetC,gyrAD87N
L01077-08	AMP	2	#ERROR!	32.7884	0.5	#ERROR!	8	8	14	TN	TN	TN	TN			dfrA14,strB,sul2,tetB
L01077-08	CHL	8	<=	31.8516	1	#ERROR!	16	8	17	TN	TN	TN	TN			dfrA14,strB,sul2,tetB
L01077-08	CIP	0.03	#ERROR!	NA	NA	NA	0.064	NA	NA	NA	NA	NA	TN			dfrA14,strB,sul2,tetB
L01077-08	GEN	0.5	<=	27.4798	0.125	#ERROR!	2	4	14	NA	NA	NA	NA			dfrA14,strB,sul2,tetB
L01077-08	NAL	4	<=	29.6657	2	#ERROR!	16	31.99	13.01	TN	TN	TN	TN			dfrA14,strB,sul2,tetB
L01077-08	STR	8	#ERROR!	17.4871	2	#ERROR!	16	64	11.01	TN	TN	TN	TN			dfrA14,strB,sul2,tetB
L01077-08	SMX	1024	>	0	512	>	256	511.99	12.01	TP	TP	TP	TP			dfrA14,strB,sul2,tetB
L01077-08	SXT	4	>	0	16	#ERROR!	1	4	11	TP	TP	TP	TP			dfrA14,strB,sul2,tetB
L01077-08	SUL	256	>	NA	NA	NA	256	NA	NA	NA	NA	NA	TP			dfrA14,strB,sul2,tetB
L01077-08	TET	32	>	NA	NA	NA	8	NA	NA	NA	NA	NA	TP			dfrA14,strB,sul2,tetB
L01077-08	TRI	32	>	NA	NA	NA	2	NA	NA	NA	NA	NA	TP			dfrA14,strB,sul2,tetB
S00083-08	AMP	64	>	0	128	>	8	8	14	TP	TP	TP	TP	mefB		aadA,aadA1,aph3I,blaTEM,cml,dfrA12,strA,strB,sul2,sul3,tetA,tetB
S00083-08	CHL	64	#ERROR!	10.3049	32	#ERROR!	16	8	17	TP	TP	TP	TP	mefB		aadA,aadA1,aph3I,blaTEM,cml,dfrA12,strA,strB,sul2,sul3,tetA,tetB
S00083-08	CIP	0.03	#ERROR!	NA	NA	NA	0.064	NA	NA	NA	NA	NA	TN	mefB		aadA,aadA1,aph3I,blaTEM,cml,dfrA12,strA,strB,sul2,sul3,tetA,tetB
S00083-08	GEN	0.5	<=	26.8553	0.5	#ERROR!	2	4	14	NA	NA	NA	NA	mefB		aadA,aadA1,aph3I,blaTEM,cml,dfrA12,strA,strB,sul2,sul3,tetA,tetB
S00083-08	NAL	4	<=	26.8553	2	#ERROR!	16	31.99	13.01	TN	TN	TN	TN	mefB		aadA,aadA1,aph3I,blaTEM,cml,dfrA12,strA,strB,sul2,sul3,tetA,tetB
S00083-08	STR	64	>	0	256	>	16	64	11.01	TP	TP	TP	TP	mefB		aadA,aadA1,aph3I,blaTEM,cml,dfrA12,strA,strB,sul2,sul3,tetA,tetB
S00083-08	SMX	1024	>	0	512	>	256	511.99	12.01	TP	TP	TP	TP	mefB		aadA,aadA1,aph3I,blaTEM,cml,dfrA12,strA,strB,sul2,sul3,tetA,tetB
S00083-08	SXT	4	>	0	4	#ERROR!	1	4	11	FN	TP	TP	TP	mefB		aadA,aadA1,aph3I,blaTEM,cml,dfrA12,strA,strB,sul2,sul3,tetA,tetB
S00083-08	SUL	256	>	NA	NA	NA	256	NA	NA	NA	NA	NA	TP	mefB		aadA,aadA1,aph3I,blaTEM,cml,dfrA12,strA,strB,sul2,sul3,tetA,tetB
S00083-08	TET	32	>	NA	NA	NA	8	NA	NA	NA	NA	NA	TP	mefB		aadA,aadA1,aph3I,blaTEM,cml,dfrA12,strA,strB,sul2,sul3,tetA,tetB
S00083-08	TRI	32	>	NA	NA	NA	2	NA	NA	NA	NA	NA	TP	mefB		aadA,aadA1,aph3I,blaTEM,cml,dfrA12,strA,strB,sul2,sul3,tetA,tetB
S01194-08	AMP	64	>	0	128	>	8	8	14	TP	TP	TP	TP			blaTEM,dfrA14,strB,sul2,tetA,gyrAS83F
S01194-08	CHL	8	<=	34.662	1	#ERROR!	16	8	17	TN	TN	TN	TN			blaTEM,dfrA14,strB,sul2,tetA,gyrAS83F
S01194-08	CIP	0.5	#ERROR!	NA	NA	NA	0.064	NA	NA	NA	NA	NA	TP			blaTEM,dfrA14,strB,sul2,tetA,gyrAS83F
S01194-08	GEN	0.5	<=	27.7921	0.125	#ERROR!	2	4	14	NA	NA	NA	NA			blaTEM,dfrA14,strB,sul2,tetA,gyrAS83F
S01194-08	NAL	128	>	0	128	>	16	31.99	13.01	TP	TP	TP	TP			blaTEM,dfrA14,strB,sul2,tetA,gyrAS83F
S01194-08	STR	16	#ERROR!	16.5503	2	#ERROR!	16	64	11.01	TN	TN	TN	TN			blaTEM,dfrA14,strB,sul2,tetA,gyrAS83F
S01194-08	SMX	1024	>	0	512	>	256	511.99	12.01	TP	TP	TP	TP			blaTEM,dfrA14,strB,sul2,tetA,gyrAS83F
S01194-08	SXT	4	>	0	16	#ERROR!	1	4	11	TP	TP	TP	TP			blaTEM,dfrA14,strB,sul2,tetA,gyrAS83F
S01194-08	SUL	256	>	NA	NA	NA	256	NA	NA	NA	NA	NA	TP			blaTEM,dfrA14,strB,sul2,tetA,gyrAS83F
S01194-08	TET	32	>	NA	NA	NA	8	NA	NA	NA	NA	NA	TP			blaTEM,dfrA14,strB,sul2,tetA,gyrAS83F
S01194-08	TRI	32	>	NA	NA	NA	2	NA	NA	NA	NA	NA	TP			blaTEM,dfrA14,strB,sul2,tetA,gyrAS83F
S02790-08	AMP	2	#ERROR!	32.7884	0.25	<=	8	8	14	TN	TN	TN	TN
S02790-08	CHL	8	<=	29.0411	1	#ERROR!	16	8	17	TN	TN	TN	TN
S02790-08	CIP	0.03	#ERROR!	NA	NA	NA	0.064	NA	NA	NA	NA	NA	TN
S02790-08	GEN	0.5	<=	27.4798	0.125	#ERROR!	2	4	14	NA	NA	NA	NA
S02790-08	NAL	8	#ERROR!	27.4798	2	#ERROR!	16	31.99	13.01	TN	TN	TN	TN
S02790-08	STR	8	#ERROR!	17.1749	2	#ERROR!	16	64	11.01	TN	TN	TN	TN
S02790-08	SMX	16	#ERROR!	29.0411	32	<=	256	511.99	12.01	TN	TN	TN	TN
S02790-08	SXT	0.12	<=	37.1602	0.03	#ERROR!	1	4	11	TN	TN	TN	TN
S02790-08	SUL	32	#ERROR!	NA	NA	NA	256	NA	NA	NA	NA	NA	TN
S02790-08	TET	4	<=	NA	NA	NA	8	NA	NA	NA	NA	NA	TN
S02790-08	TRI	0.5	#ERROR!	NA	NA	NA	2	NA	NA	NA	NA	NA	TN
S06001-08	AMP	1	<=	32.7884	0.25	<=	8	8	14	TN	TN	TN	TN			QnrB,strA,strB,sul2,tetA
S06001-08	CHL	8	<=	29.3534	1	#ERROR!	16	8	17	TN	TN	TN	TN			QnrB,strA,strB,sul2,tetA
S06001-08	CIP	0.5	#ERROR!	NA	NA	NA	0.064	NA	NA	NA	NA	NA	TP			QnrB,strA,strB,sul2,tetA
S06001-08	GEN	0.5	<=	26.8553	0.125	#ERROR!	2	4	14	NA	NA	NA	NA			QnrB,strA,strB,sul2,tetA
S06001-08	NAL	32	#ERROR!	14.3644	16	#ERROR!	16	31.99	13.01	FN	FN	TP	TP			QnrB,strA,strB,sul2,tetA
S06001-08	STR	64	>	0	256	#ERROR!	16	64	11.01	TP	TP	TP	TP			QnrB,strA,strB,sul2,tetA
S06001-08	SMX	1024	>	0	512	>	256	511.99	12.01	TP	TP	TP	TP			QnrB,strA,strB,sul2,tetA
S06001-08	SXT	0.25	#ERROR!	33.7252	0.03	#ERROR!	1	4	11	TN	TN	TN	TN			QnrB,strA,strB,sul2,tetA
S06001-08	SUL	256	>	NA	NA	NA	256	NA	NA	NA	NA	NA	TP			QnrB,strA,strB,sul2,tetA
S06001-08	TET	32	>	NA	NA	NA	8	NA	NA	NA	NA	NA	TP			QnrB,strA,strB,sul2,tetA
S06001-08	TRI	0.25	<=	NA	NA	NA	2	NA	NA	NA	NA	NA	TN			QnrB,strA,strB,sul2,tetA
L01443-09	AMP	1	<=	31.5393	0.25	<=	8	8	14	TN	TN	TN	TN
L01443-09	CHL	8	<=	34.3497	0.5	#ERROR!	16	8	17	TN	TN	TN	TN
L01443-09	CIP	0.03	#ERROR!	NA	NA	NA	0.064	NA	NA	NA	NA	NA	TN
L01443-09	GEN	0.5	<=	25.9184	0.125	#ERROR!	2	4	14	NA	NA	NA	NA
L01443-09	NAL	4	<=	30.2902	2	#ERROR!	16	31.99	13.01	TN	TN	TN	TN
L01443-09	STR	16	#ERROR!	14.6767	4	#ERROR!	16	64	11.01	TN	TN	TN	TN
L01443-09	SMX	8	<=	34.0375	32	<=	256	511.99	12.01	TN	TN	TN	TN
L01443-09	SXT	0.12	<=	45.9038	0.03	#ERROR!	1	4	11	TN	TN	TN	TN
L01443-09	SUL	16	<=	NA	NA	NA	256	NA	NA	NA	NA	NA	TN
L01443-09	TET	4	<=	NA	NA	NA	8	NA	NA	NA	NA	NA	TN
L01443-09	TRI	0.25	<=	NA	NA	NA	2	NA	NA	NA	NA	NA	TN
S04655-09	AMP	64	>	34.0375	0.25	<=	8	8	14	FN	FN	FN	FN	mefB		aadA,aadA1,cml,dfrA12,strA,strB,sul2,sul3,tetA
S04655-09	CHL	128	>	0	32	#ERROR!	16	8	17	TP	TP	TP	TP	mefB		aadA,aadA1,cml,dfrA12,strA,strB,sul2,sul3,tetA
S04655-09	CIP	0.25	#ERROR!	NA	NA	NA	0.064	NA	NA	NA	NA	NA	FN	mefB		aadA,aadA1,cml,dfrA12,strA,strB,sul2,sul3,tetA
S04655-09	GEN	0.5	<=	29.0411	0.125	#ERROR!	2	4	14	NA	NA	NA	NA	mefB		aadA,aadA1,cml,dfrA12,strA,strB,sul2,sul3,tetA
S04655-09	NAL	128	>	27.7921	2	#ERROR!	16	31.99	13.01	FN	FN	FN	FN	mefB		aadA,aadA1,cml,dfrA12,strA,strB,sul2,sul3,tetA
S04655-09	STR	64	>	0	256	#ERROR!	16	64	11.01	TP	TP	TP	TP	mefB		aadA,aadA1,cml,dfrA12,strA,strB,sul2,sul3,tetA
S04655-09	SMX	1024	>	2.49816	512	>	256	511.99	12.01	TP	TP	TP	TP	mefB		aadA,aadA1,cml,dfrA12,strA,strB,sul2,sul3,tetA
S04655-09	SXT	4	>	0	8	#ERROR!	1	4	11	TP	TP	TP	TP	mefB		aadA,aadA1,cml,dfrA12,strA,strB,sul2,sul3,tetA
S04655-09	SUL	256	>	NA	NA	NA	256	NA	NA	NA	NA	NA	TP	mefB		aadA,aadA1,cml,dfrA12,strA,strB,sul2,sul3,tetA
S04655-09	TET	32	>	NA	NA	NA	8	NA	NA	NA	NA	NA	TP	mefB		aadA,aadA1,cml,dfrA12,strA,strB,sul2,sul3,tetA
S04655-09	TRI	32	>	NA	NA	NA	2	NA	NA	NA	NA	NA	TP	mefB		aadA,aadA1,cml,dfrA12,strA,strB,sul2,sul3,tetA
S05231-09	AMP	64	>	0	128	>	8	8	14	TP	TP	TP	TP			aadA1,blaCARB,floR,tetG,gyrAD87Y
S05231-09	CHL	128	>	0	64	#ERROR!	16	8	17	TP	TP	TP	TP			aadA1,blaCARB,floR,tetG,gyrAD87Y
S05231-09	CIP	0.25	#ERROR!	NA	NA	NA	0.064	NA	NA	NA	NA	NA	TP			aadA1,blaCARB,floR,tetG,gyrAD87Y
S05231-09	GEN	0.5	<=	27.4798	0.125	#ERROR!	2	4	14	NA	NA	NA	NA			aadA1,blaCARB,floR,tetG,gyrAD87Y
S05231-09	NAL	128	>	0	128	>	16	31.99	13.01	TP	TP	TP	TP			aadA1,blaCARB,floR,tetG,gyrAD87Y
S05231-09	STR	64	#ERROR!	0	32	#ERROR!	16	64	11.01	TN	FP	FP	TP			aadA1,blaCARB,floR,tetG,gyrAD87Y
S05231-09	SMX	1024	>	0	512	>	256	511.99	12.01	TP	TP	FN	FN			aadA1,blaCARB,floR,tetG,gyrAD87Y
S05231-09	SXT	0.25	#ERROR!	35.2866	0.03	#ERROR!	1	4	11	TN	TN	TN	TN			aadA1,blaCARB,floR,tetG,gyrAD87Y
S05231-09	SUL	256	>	NA	NA	NA	256	NA	NA	NA	NA	NA	FN			aadA1,blaCARB,floR,tetG,gyrAD87Y
S05231-09	TET	32	>	NA	NA	NA	8	NA	NA	NA	NA	NA	TP			aadA1,blaCARB,floR,tetG,gyrAD87Y
S05231-09	TRI	0.25	<=	NA	NA	NA	2	NA	NA	NA	NA	NA	TN			aadA1,blaCARB,floR,tetG,gyrAD87Y
S05290-09	AMP	1	<=	34.3497	0.25	<=	8	8	14	TN	TN	TN	TN
S05290-09	CHL	8	<=	32.4761	0.5	#ERROR!	16	8	17	TN	TN	TN	TN
S05290-09	CIP	0.03	#ERROR!	NA	NA	NA	0.064	NA	NA	NA	NA	NA	TN
S05290-09	GEN	0.5	<=	26.543	0.125	#ERROR!	2	4	14	NA	NA	NA	NA
S05290-09	NAL	8	#ERROR!	27.1675	16	#ERROR!	16	31.99	13.01	TN	TN	TN	TN
S05290-09	STR	8	#ERROR!	17.1749	2	#ERROR!	16	64	11.01	TN	TN	TN	TN
S05290-09	SMX	32	#ERROR!	25.2939	32	<=	256	511.99	12.01	TN	TN	TN	TN
S05290-09	SXT	0.12	<=	39.3461	0.03	#ERROR!	1	4	11	TN	TN	TN	TN
S05290-09	SUL	32	#ERROR!	NA	NA	NA	256	NA	NA	NA	NA	NA	TN
S05290-09	TET	4	<=	NA	NA	NA	8	NA	NA	NA	NA	NA	TN
S05290-09	TRI	0.25	<=	NA	NA	NA	2	NA	NA	NA	NA	NA	TN
L00005-10	AMP	64	>	0	128	>	8	8	14	TP	TP	TP	TP	mefB,strA,sul2		aadA,aadA1,blaTEM,cml,dfrA12,sul3
L00005-10	CHL	128	#ERROR!	0	16	#ERROR!	16	8	17	TP	TP	TP	TP	mefB,strA,sul2		aadA,aadA1,blaTEM,cml,dfrA12,sul3
L00005-10	CIP	0.03	#ERROR!	NA	NA	NA	0.064	NA	NA	NA	NA	NA	TN	mefB,strA,sul2		aadA,aadA1,blaTEM,cml,dfrA12,sul3
L00005-10	GEN	0.5	<=	28.4166	0.125	#ERROR!	2	4	14	NA	NA	NA	NA	mefB,strA,sul2		aadA,aadA1,blaTEM,cml,dfrA12,sul3
L00005-10	NAL	4	<=	30.6025	2	#ERROR!	16	31.99	13.01	TN	TN	TN	TN	mefB,strA,sul2		aadA,aadA1,blaTEM,cml,dfrA12,sul3
L00005-10	STR	64	#ERROR!	14.3644	4	#ERROR!	16	64	11.01	TN	TN	FP	TP	mefB,strA,sul2		aadA,aadA1,blaTEM,cml,dfrA12,sul3
L00005-10	SMX	1024	>	0	512	>	256	511.99	12.01	TP	TP	TP	TP	mefB,strA,sul2		aadA,aadA1,blaTEM,cml,dfrA12,sul3
L00005-10	SXT	4	>	0	8	#ERROR!	1	4	11	TP	TP	TP	TP	mefB,strA,sul2		aadA,aadA1,blaTEM,cml,dfrA12,sul3
L00005-10	SUL	256	>	NA	NA	NA	256	NA	NA	NA	NA	NA	TP	mefB,strA,sul2		aadA,aadA1,blaTEM,cml,dfrA12,sul3
L00005-10	TET	4	<=	NA	NA	NA	8	NA	NA	NA	NA	NA	TN	mefB,strA,sul2		aadA,aadA1,blaTEM,cml,dfrA12,sul3
L00005-10	TRI	32	>	NA	NA	NA	2	NA	NA	NA	NA	NA	TP	mefB,strA,sul2		aadA,aadA1,blaTEM,cml,dfrA12,sul3
L00427-10	AMP	64	>	0	128	>	8	8	14	TP	TP	TP	TP	cml,sul3		aadA1,aph3I,blaTEM,dfrA12,sul,tetB
L00427-10	CHL	8	<=	31.8516	1	#ERROR!	16	8	17	TN	TN	TN	TN	cml,sul3		aadA1,aph3I,blaTEM,dfrA12,sul,tetB
L00427-10	CIP	0.03	#ERROR!	NA	NA	NA	0.064	NA	NA	NA	NA	NA	TN	cml,sul3		aadA1,aph3I,blaTEM,dfrA12,sul,tetB
L00427-10	GEN	0.5	<=	27.4798	0.125	#ERROR!	2	4	14	NA	NA	NA	NA	cml,sul3		aadA1,aph3I,blaTEM,dfrA12,sul,tetB
L00427-10	NAL	8	#ERROR!	26.8553	2	#ERROR!	16	31.99	13.01	TN	TN	TN	TN	cml,sul3		aadA1,aph3I,blaTEM,dfrA12,sul,tetB
L00427-10	STR	32	#ERROR!	11.554	4	#ERROR!	16	64	11.01	TN	TN	FP	TP	cml,sul3		aadA1,aph3I,blaTEM,dfrA12,sul,tetB
L00427-10	SMX	1024	>	0	512	>	256	511.99	12.01	TP	TP	TP	TP	cml,sul3		aadA1,aph3I,blaTEM,dfrA12,sul,tetB
L00427-10	SXT	4	>	0	1	#ERROR!	1	4	11	FN	TP	TP	TP	cml,sul3		aadA1,aph3I,blaTEM,dfrA12,sul,tetB
L00427-10	SUL	256	>	NA	NA	NA	256	NA	NA	NA	NA	NA	TP	cml,sul3		aadA1,aph3I,blaTEM,dfrA12,sul,tetB
L00427-10	TET	32	>	NA	NA	NA	8	NA	NA	NA	NA	NA	TP	cml,sul3		aadA1,aph3I,blaTEM,dfrA12,sul,tetB
L00427-10	TRI	32	>	NA	NA	NA	2	NA	NA	NA	NA	NA	TP	cml,sul3		aadA1,aph3I,blaTEM,dfrA12,sul,tetB
S00399-10	AMP	2	#ERROR!	29.3534	0.5	#ERROR!	8	8	14	TN	TN	TN	TN
S00399-10	CHL	8	<=	31.5393	1	#ERROR!	16	8	17	TN	TN	TN	TN
S00399-10	CIP	0.03	#ERROR!	NA	NA	NA	0.064	NA	NA	NA	NA	NA	TN
S00399-10	GEN	0.5	<=	26.8553	0.125	#ERROR!	2	4	14	NA	NA	NA	NA
S00399-10	NAL	4	<=	27.1675	2	#ERROR!	16	31.99	13.01	TN	TN	TN	TN
S00399-10	STR	8	#ERROR!	19.0485	2	#ERROR!	16	64	11.01	TN	TN	TN	TN
S00399-10	SMX	64	#ERROR!	25.2939	64	#ERROR!	256	511.99	12.01	TN	TN	TN	TN
S00399-10	SXT	0.12	<=	35.5988	0.03	#ERROR!	1	4	11	TN	TN	TN	TN
S00399-10	SUL	256	>	NA	NA	NA	256	NA	NA	NA	NA	NA	FN
S00399-10	TET	4	<=	NA	NA	NA	8	NA	NA	NA	NA	NA	TN
S00399-10	TRI	0.25	<=	NA	NA	NA	2	NA	NA	NA	NA	NA	TN
S03040-10	AMP	64	>	0	128	>	8	8	14	TP	TP	TP	TP	mefB		aadA,aadA1,aph3I,blaTEM,cml,dfrA12,strA,strB,sul2,sul3,tetA,gyrAS83F
S03040-10	CHL	128	>	0	64	#ERROR!	16	8	17	TP	TP	TP	TP	mefB		aadA,aadA1,aph3I,blaTEM,cml,dfrA12,strA,strB,sul2,sul3,tetA,gyrAS83F
S03040-10	CIP	0.5	#ERROR!	NA	NA	NA	0.064	NA	NA	NA	NA	NA	TP	mefB		aadA,aadA1,aph3I,blaTEM,cml,dfrA12,strA,strB,sul2,sul3,tetA,gyrAS83F
S03040-10	GEN	0.5	<=	29.3534	0.125	#ERROR!	2	4	14	NA	NA	NA	NA	mefB		aadA,aadA1,aph3I,blaTEM,cml,dfrA12,strA,strB,sul2,sul3,tetA,gyrAS83F
S03040-10	NAL	128	>	0	128	>	16	31.99	13.01	TP	TP	TP	TP	mefB		aadA,aadA1,aph3I,blaTEM,cml,dfrA12,strA,strB,sul2,sul3,tetA,gyrAS83F
S03040-10	STR	64	>	0	128	#ERROR!	16	64	11.01	TP	TP	TP	TP	mefB		aadA,aadA1,aph3I,blaTEM,cml,dfrA12,strA,strB,sul2,sul3,tetA,gyrAS83F
S03040-10	SMX	1024	>	0	512	>	256	511.99	12.01	TP	TP	TP	TP	mefB		aadA,aadA1,aph3I,blaTEM,cml,dfrA12,strA,strB,sul2,sul3,tetA,gyrAS83F
S03040-10	SXT	4	>	0	16	#ERROR!	1	4	11	TP	TP	TP	TP	mefB		aadA,aadA1,aph3I,blaTEM,cml,dfrA12,strA,strB,sul2,sul3,tetA,gyrAS83F
S03040-10	SUL	256	>	NA	NA	NA	256	NA	NA	NA	NA	NA	TP	mefB		aadA,aadA1,aph3I,blaTEM,cml,dfrA12,strA,strB,sul2,sul3,tetA,gyrAS83F
S03040-10	TET	32	>	NA	NA	NA	8	NA	NA	NA	NA	NA	TP	mefB		aadA,aadA1,aph3I,blaTEM,cml,dfrA12,strA,strB,sul2,sul3,tetA,gyrAS83F
S03040-10	TRI	32	>	NA	NA	NA	2	NA	NA	NA	NA	NA	TP	mefB		aadA,aadA1,aph3I,blaTEM,cml,dfrA12,strA,strB,sul2,sul3,tetA,gyrAS83F
L00738-11	AMP	2	#ERROR!	30.6025	0.25	<=	8	8	14	TN	TN	TN	TN			gyrAS83F
L00738-11	CHL	8	<=	32.7884	1	#ERROR!	16	8	17	TN	TN	TN	TN			gyrAS83F
L00738-11	CIP	0.5	#ERROR!	NA	NA	NA	0.064	NA	NA	NA	NA	NA	TP			gyrAS83F
L00738-11	GEN	0.5	<=	25.6062	0.25	#ERROR!	2	4	14	NA	NA	NA	NA			gyrAS83F
L00738-11	NAL	128	>	0	128	>	16	31.99	13.01	TP	TP	TP	TP			gyrAS83F
L00738-11	STR	16	#ERROR!	15.6135	4	#ERROR!	16	64	11.01	TN	TN	TN	TN			gyrAS83F
L00738-11	SMX	64	#ERROR!	28.4166	64	#ERROR!	256	511.99	12.01	TN	TN	TN	TN			gyrAS83F
L00738-11	SXT	0.12	<=	36.8479	0.03	#ERROR!	1	4	11	TN	TN	TN	TN			gyrAS83F
L00738-11	SUL	256	>	NA	NA	NA	256	NA	NA	NA	NA	NA	FN			gyrAS83F
L00738-11	TET	4	<=	NA	NA	NA	8	NA	NA	NA	NA	NA	TN			gyrAS83F
L00738-11	TRI	0.25	<=	NA	NA	NA	2	NA	NA	NA	NA	NA	TN			gyrAS83F
L00746-11	AMP	2	#ERROR!	32.1639	0.25	<=	8	8	14	TN	TN	TN	TN	mefB	aac3IVa	aadA,aadA1,cml,dfrA12,sul3
L00746-11	CHL	64	#ERROR!	13.4276	16	#ERROR!	16	8	17	TP	TP	TP	TP	mefB	aac3IVa	aadA,aadA1,cml,dfrA12,sul3
L00746-11	CIP	0.03	#ERROR!	NA	NA	NA	0.064	NA	NA	NA	NA	NA	TN	mefB	aac3IVa	aadA,aadA1,cml,dfrA12,sul3
L00746-11	GEN	32	#ERROR!	11.8663	32	#ERROR!	2	4	14	NA	NA	NA	NA	mefB	aac3IVa	aadA,aadA1,cml,dfrA12,sul3
L00746-11	NAL	4	<=	29.0411	2	#ERROR!	16	31.99	13.01	TN	TN	TN	TN	mefB	aac3IVa	aadA,aadA1,cml,dfrA12,sul3
L00746-11	STR	32	#ERROR!	14.0522	4	#ERROR!	16	64	11.01	TN	TN	FP	TP	mefB	aac3IVa	aadA,aadA1,cml,dfrA12,sul3
L00746-11	SMX	1024	>	0	512	>	256	511.99	12.01	TP	TP	TP	TP	mefB	aac3IVa	aadA,aadA1,cml,dfrA12,sul3
L00746-11	SXT	4	>	0	16	#ERROR!	1	4	11	TP	TP	TP	TP	mefB	aac3IVa	aadA,aadA1,cml,dfrA12,sul3
L00746-11	SUL	256	>	NA	NA	NA	256	NA	NA	NA	NA	NA	TP	mefB	aac3IVa	aadA,aadA1,cml,dfrA12,sul3
L00746-11	TET	4	<=	NA	NA	NA	8	NA	NA	NA	NA	NA	TN	mefB	aac3IVa	aadA,aadA1,cml,dfrA12,sul3
L00746-11	TRI	32	>	NA	NA	NA	2	NA	NA	NA	NA	NA	TP	mefB	aac3IVa	aadA,aadA1,cml,dfrA12,sul3
L00777-11	AMP	1	<=	34.3497	0.25	<=	8	8	14	TN	TN	FP	FP	mefB		aadA1,blaTEM,cml,dfrA12,strA,strB,sul2,sul3,tetA
L00777-11	CHL	8	<=	30.6025	1	#ERROR!	16	8	17	TN	TN	FP	FP	mefB		aadA1,blaTEM,cml,dfrA12,strA,strB,sul2,sul3,tetA
L00777-11	CIP	0.03	#ERROR!	NA	NA	NA	0.064	NA	NA	NA	NA	NA	TN	mefB		aadA1,blaTEM,cml,dfrA12,strA,strB,sul2,sul3,tetA
L00777-11	GEN	1	#ERROR!	28.1043	0.125	#ERROR!	2	4	14	NA	NA	NA	NA	mefB		aadA1,blaTEM,cml,dfrA12,strA,strB,sul2,sul3,tetA
L00777-11	NAL	4	<=	27.4798	1	<=	16	31.99	13.01	TN	TN	TN	TN	mefB		aadA1,blaTEM,cml,dfrA12,strA,strB,sul2,sul3,tetA
L00777-11	STR	16	#ERROR!	15.9258	2	#ERROR!	16	64	11.01	TN	TN	FP	FP	mefB		aadA1,blaTEM,cml,dfrA12,strA,strB,sul2,sul3,tetA
L00777-11	SMX	64	#ERROR!	20.6098	64	#ERROR!	256	511.99	12.01	TN	TN	FP	FP	mefB		aadA1,blaTEM,cml,dfrA12,strA,strB,sul2,sul3,tetA
L00777-11	SXT	0.12	<=	37.7847	0.03	#ERROR!	1	4	11	TN	TN	FP	FP	mefB		aadA1,blaTEM,cml,dfrA12,strA,strB,sul2,sul3,tetA
L00777-11	SUL	128	#ERROR!	NA	NA	NA	256	NA	NA	NA	NA	NA	FP	mefB		aadA1,blaTEM,cml,dfrA12,strA,strB,sul2,sul3,tetA
L00777-11	TET	4	<=	NA	NA	NA	8	NA	NA	NA	NA	NA	FP	mefB		aadA1,blaTEM,cml,dfrA12,strA,strB,sul2,sul3,tetA
L00777-11	TRI	0.25	<=	NA	NA	NA	2	NA	NA	NA	NA	NA	FP	mefB		aadA1,blaTEM,cml,dfrA12,strA,strB,sul2,sul3,tetA
L01210-11	AMP	2	#ERROR!	35.9111	0.5	#ERROR!	8	8	14	TN	TN	FP	FP	mefB		aadA,aadA1,blaTEM,cml,dfrA12,strA,strB,sul2,sul3,tetA
L01210-11	CHL	64	#ERROR!	10.6172	16	#ERROR!	16	8	17	TP	TP	TP	TP	mefB		aadA,aadA1,blaTEM,cml,dfrA12,strA,strB,sul2,sul3,tetA
L01210-11	CIP	0.03	#ERROR!	NA	NA	NA	0.064	NA	NA	NA	NA	NA	TN	mefB		aadA,aadA1,blaTEM,cml,dfrA12,strA,strB,sul2,sul3,tetA
L01210-11	GEN	0.5	<=	26.8553	0.25	#ERROR!	2	4	14	NA	NA	NA	NA	mefB		aadA,aadA1,blaTEM,cml,dfrA12,strA,strB,sul2,sul3,tetA
L01210-11	NAL	4	<=	27.1675	2	#ERROR!	16	31.99	13.01	TN	TN	TN	TN	mefB		aadA,aadA1,blaTEM,cml,dfrA12,strA,strB,sul2,sul3,tetA
L01210-11	STR	64	>	0	256	#ERROR!	16	64	11.01	TP	TP	TP	TP	mefB		aadA,aadA1,blaTEM,cml,dfrA12,strA,strB,sul2,sul3,tetA
L01210-11	SMX	1024	>	0	512	>	256	511.99	12.01	TP	TP	TP	TP	mefB		aadA,aadA1,blaTEM,cml,dfrA12,strA,strB,sul2,sul3,tetA
L01210-11	SXT	4	>	0	16	#ERROR!	1	4	11	TP	TP	TP	TP	mefB		aadA,aadA1,blaTEM,cml,dfrA12,strA,strB,sul2,sul3,tetA
L01210-11	SUL	256	>	NA	NA	NA	256	NA	NA	NA	NA	NA	TP	mefB		aadA,aadA1,blaTEM,cml,dfrA12,strA,strB,sul2,sul3,tetA
L01210-11	TET	32	>	NA	NA	NA	8	NA	NA	NA	NA	NA	TP	mefB		aadA,aadA1,blaTEM,cml,dfrA12,strA,strB,sul2,sul3,tetA
L01210-11	TRI	32	>	NA	NA	NA	2	NA	NA	NA	NA	NA	TP	mefB		aadA,aadA1,blaTEM,cml,dfrA12,strA,strB,sul2,sul3,tetA
S00454-11	AMP	2	#ERROR!	30.9148	0.25	<=	8	8	14	TN	TN	TN	TN
S00454-11	CHL	8	<=	33.7252	0.5	#ERROR!	16	8	17	TN	TN	TN	TN
S00454-11	CIP	0.03	#ERROR!	NA	NA	NA	0.064	NA	NA	NA	NA	NA	TN
S00454-11	GEN	0.5	<=	27.7921	0.25	#ERROR!	2	4	14	NA	NA	NA	NA
S00454-11	NAL	8	#ERROR!	24.9816	2	#ERROR!	16	31.99	13.01	TN	TN	TN	TN
S00454-11	STR	16	#ERROR!	13.7399	2	#ERROR!	16	64	11.01	TN	TN	TN	TN
S00454-11	SMX	32	#ERROR!	27.4798	64	#ERROR!	256	511.99	12.01	TN	TN	TN	TN
S00454-11	SXT	0.12	<=	38.4093	0.03	#ERROR!	1	4	11	TN	TN	TN	TN
S00454-11	SUL	32	#ERROR!	NA	NA	NA	256	NA	NA	NA	NA	NA	TN
S00454-11	TET	4	<=	NA	NA	NA	8	NA	NA	NA	NA	NA	TN
S00454-11	TRI	0.5	#ERROR!	NA	NA	NA	2	NA	NA	NA	NA	NA	TN
S01727-11	AMP	2	#ERROR!	30.6025	0.25	<=	8	8	14	TN	TN	TN	TN			gyrAD87N
S01727-11	CHL	8	<=	33.7252	0.5	#ERROR!	16	8	17	TN	TN	TN	TN			gyrAD87N
S01727-11	CIP	0.25	#ERROR!	NA	NA	NA	0.064	NA	NA	NA	NA	NA	TP			gyrAD87N
S01727-11	GEN	0.5	<=	28.7289	0.25	#ERROR!	2	4	14	NA	NA	NA	NA			gyrAD87N
S01727-11	NAL	128	>	0	128	>	16	31.99	13.01	TP	TP	TP	TP			gyrAD87N
S01727-11	STR	8	#ERROR!	16.2381	4	#ERROR!	16	64	11.01	TN	TN	TN	TN			gyrAD87N
S01727-11	SMX	32	#ERROR!	33.1007	64	#ERROR!	256	511.99	12.01	TN	TN	TN	TN			gyrAD87N
S01727-11	SXT	0.12	<=	38.4093	0.03	#ERROR!	1	4	11	TN	TN	TN	TN			gyrAD87N
S01727-11	SUL	32	#ERROR!	NA	NA	NA	256	NA	NA	NA	NA	NA	TN			gyrAD87N
S01727-11	TET	4	<=	NA	NA	NA	8	NA	NA	NA	NA	NA	TN			gyrAD87N
S01727-11	TRI	0.25	<=	NA	NA	NA	2	NA	NA	NA	NA	NA	TN			gyrAD87N
S02336-11	AMP	1	<=	36.5356	0.25	<=	8	8	14	TN	TN	TN	TN
S02336-11	CHL	8	<=	40.2829	0.5	#ERROR!	16	8	17	TN	TN	TN	TN
S02336-11	CIP	0.015	<=	NA	NA	NA	0.064	NA	NA	NA	NA	NA	TN
S02336-11	GEN	0.5	<=	26.8553	0.125	#ERROR!	2	4	14	NA	NA	NA	NA
S02336-11	NAL	4	<=	31.8516	1	<=	16	31.99	13.01	TN	TN	TN	TN
S02336-11	STR	16	#ERROR!	18.424	4	#ERROR!	16	64	11.01	TN	TN	TN	TN
S02336-11	SMX	8	<=	40.2829	32	<=	256	511.99	12.01	TN	TN	TN	TN
S02336-11	SXT	0.12	<=	42.4688	0.03	#ERROR!	1	4	11	TN	TN	TN	TN
S02336-11	SUL	16	<=	NA	NA	NA	256	NA	NA	NA	NA	NA	TN
S02336-11	TET	4	<=	NA	NA	NA	8	NA	NA	NA	NA	NA	TN
S02336-11	TRI	0.25	<=	NA	NA	NA	2	NA	NA	NA	NA	NA	TN
S02636-11	AMP	64	>	0	128	>	8	8	14	TP	TP	TP	TP	mefB		aadA,aadA1,blaTEM,cml,dfrA12,sul3
S02636-11	CHL	128	#ERROR!	10.6172	64	#ERROR!	16	8	17	TP	TP	TP	TP	mefB		aadA,aadA1,blaTEM,cml,dfrA12,sul3
S02636-11	CIP	0.015	<=	NA	NA	NA	0.064	NA	NA	NA	NA	NA	TN	mefB		aadA,aadA1,blaTEM,cml,dfrA12,sul3
S02636-11	GEN	0.5	<=	14.0522	0.125	#ERROR!	2	4	14	NA	NA	NA	NA	mefB		aadA,aadA1,blaTEM,cml,dfrA12,sul3
S02636-11	NAL	4	<=	27.7921	128	>	16	31.99	13.01	FP	TN	TN	TN	mefB		aadA,aadA1,blaTEM,cml,dfrA12,sul3
S02636-11	STR	16	#ERROR!	0	4	#ERROR!	16	64	11.01	TN	FP	FP	FP	mefB		aadA,aadA1,blaTEM,cml,dfrA12,sul3
S02636-11	SMX	1024	>	43.0933	512	>	256	511.99	12.01	TP	FN	TP	TP	mefB		aadA,aadA1,blaTEM,cml,dfrA12,sul3
S02636-11	SXT	4	>	0	16	#ERROR!	1	4	11	TP	TP	TP	TP	mefB		aadA,aadA1,blaTEM,cml,dfrA12,sul3
S02636-11	SUL	256	>	NA	NA	NA	256	NA	NA	NA	NA	NA	TP	mefB		aadA,aadA1,blaTEM,cml,dfrA12,sul3
S02636-11	TET	4	<=	NA	NA	NA	8	NA	NA	NA	NA	NA	TN	mefB		aadA,aadA1,blaTEM,cml,dfrA12,sul3
S02636-11	TRI	32	>	NA	NA	NA	2	NA	NA	NA	NA	NA	TP	mefB		aadA,aadA1,blaTEM,cml,dfrA12,sul3
S03924-11	AMP	2	#ERROR!	37.1602	0.25	<=	8	8	14	TN	TN	TN	TN	mefB	aac3IVa	aadA,aadA1,cml,dfrA12,strA,strB,sul2,sul3,tetA
S03924-11	CHL	128	#ERROR!	10.9295	16	#ERROR!	16	8	17	TP	TP	TP	TP	mefB	aac3IVa	aadA,aadA1,cml,dfrA12,strA,strB,sul2,sul3,tetA
S03924-11	CIP	0.03	#ERROR!	NA	NA	NA	0.064	NA	NA	NA	NA	NA	TN	mefB	aac3IVa	aadA,aadA1,cml,dfrA12,strA,strB,sul2,sul3,tetA
S03924-11	GEN	32	#ERROR!	10.3049	32	#ERROR!	2	4	14	NA	NA	NA	NA	mefB	aac3IVa	aadA,aadA1,cml,dfrA12,strA,strB,sul2,sul3,tetA
S03924-11	NAL	4	<=	27.4798	2	#ERROR!	16	31.99	13.01	TN	TN	TN	TN	mefB	aac3IVa	aadA,aadA1,cml,dfrA12,strA,strB,sul2,sul3,tetA
S03924-11	STR	64	>	0	256	#ERROR!	16	64	11.01	TP	TP	TP	TP	mefB	aac3IVa	aadA,aadA1,cml,dfrA12,strA,strB,sul2,sul3,tetA
S03924-11	SMX	1024	>	0	512	>	256	511.99	12.01	TP	TP	TP	TP	mefB	aac3IVa	aadA,aadA1,cml,dfrA12,strA,strB,sul2,sul3,tetA
S03924-11	SXT	4	>	0	8	#ERROR!	1	4	11	TP	TP	TP	TP	mefB	aac3IVa	aadA,aadA1,cml,dfrA12,strA,strB,sul2,sul3,tetA
S03924-11	SUL	256	>	NA	NA	NA	256	NA	NA	NA	NA	NA	TP	mefB	aac3IVa	aadA,aadA1,cml,dfrA12,strA,strB,sul2,sul3,tetA
S03924-11	TET	32	>	NA	NA	NA	8	NA	NA	NA	NA	NA	TP	mefB	aac3IVa	aadA,aadA1,cml,dfrA12,strA,strB,sul2,sul3,tetA
S03924-11	TRI	32	>	NA	NA	NA	2	NA	NA	NA	NA	NA	TP	mefB	aac3IVa	aadA,aadA1,cml,dfrA12,strA,strB,sul2,sul3,tetA
S02347-12	AMP	64	>	0	128	>	8	8	14	TP	TP	TP	TP			blaTEM,strA,strB,sul2,tetA,gyrAS83F
S02347-12	CHL	8	<=	33.1007	1	#ERROR!	16	8	17	TN	TN	TN	TN			blaTEM,strA,strB,sul2,tetA,gyrAS83F
S02347-12	CIP	0.5	#ERROR!	NA	NA	NA	0.064	NA	NA	NA	NA	NA	TP			blaTEM,strA,strB,sul2,tetA,gyrAS83F
S02347-12	GEN	0.5	<=	27.1675	0.25	#ERROR!	2	4	14	NA	NA	NA	NA			blaTEM,strA,strB,sul2,tetA,gyrAS83F
S02347-12	NAL	128	>	0	128	>	16	31.99	13.01	TP	TP	TP	TP			blaTEM,strA,strB,sul2,tetA,gyrAS83F
S02347-12	STR	16	#ERROR!	0	4	#ERROR!	16	64	11.01	TN	FP	FP	FP			blaTEM,strA,strB,sul2,tetA,gyrAS83F
S02347-12	SMX	1024	>	0	512	>	256	511.99	12.01	TP	TP	TP	TP			blaTEM,strA,strB,sul2,tetA,gyrAS83F
S02347-12	SXT	0.12	<=	31.5393	0.03	#ERROR!	1	4	11	TN	TN	TN	TN			blaTEM,strA,strB,sul2,tetA,gyrAS83F
S02347-12	SUL	64	#ERROR!	NA	NA	NA	256	NA	NA	NA	NA	NA	FP			blaTEM,strA,strB,sul2,tetA,gyrAS83F
S02347-12	TET	4	<=	NA	NA	NA	8	NA	NA	NA	NA	NA	FP			blaTEM,strA,strB,sul2,tetA,gyrAS83F
S02347-12	TRI	0.25	<=	NA	NA	NA	2	NA	NA	NA	NA	NA	TN			blaTEM,strA,strB,sul2,tetA,gyrAS83F
S06636-12	AMP	1	<=	32.7884	0.25	<=	8	8	14	TN	TN	TN	TN		aac3IVa	strA,strB,sul2,tetA
S06636-12	CHL	8	<=	30.2902	1	#ERROR!	16	8	17	TN	TN	TN	TN		aac3IVa	strA,strB,sul2,tetA
S06636-12	CIP	0.03	#ERROR!	NA	NA	NA	0.064	NA	NA	NA	NA	NA	TN		aac3IVa	strA,strB,sul2,tetA
S06636-12	GEN	32	#ERROR!	11.554	32	#ERROR!	2	4	14	NA	NA	NA	NA		aac3IVa	strA,strB,sul2,tetA
S06636-12	NAL	128	>	26.8553	2	#ERROR!	16	31.99	13.01	FN	FN	FN	FN		aac3IVa	strA,strB,sul2,tetA
S06636-12	STR	64	>	0	256	#ERROR!	16	64	11.01	TP	TP	TP	TP		aac3IVa	strA,strB,sul2,tetA
S06636-12	SMX	1024	>	0	32	<=	256	511.99	12.01	FN	TP	TP	TP		aac3IVa	strA,strB,sul2,tetA
S06636-12	SXT	0.12	<=	36.8479	0.03	#ERROR!	1	4	11	TN	TN	TN	TN		aac3IVa	strA,strB,sul2,tetA
S06636-12	SUL	256	>	NA	NA	NA	256	NA	NA	NA	NA	NA	TP		aac3IVa	strA,strB,sul2,tetA
S06636-12	TET	32	>	NA	NA	NA	8	NA	NA	NA	NA	NA	TP		aac3IVa	strA,strB,sul2,tetA
S06636-12	TRI	0.25	<=	NA	NA	NA	2	NA	NA	NA	NA	NA	TN		aac3IVa	strA,strB,sul2,tetA
S00478-13	AMP	64	>	0	0.25	<=	8	8	14	FN	TP	TP	TP		aac3IVa	aph4Ia,blaTEM,strA,strB,sul2,tetB
S00478-13	CHL	8	<=	31.5393	0.5	#ERROR!	16	8	17	TN	TN	TN	TN		aac3IVa	aph4Ia,blaTEM,strA,strB,sul2,tetB
S00478-13	CIP	0.015	<=	NA	NA	NA	0.064	NA	NA	NA	NA	NA	TN		aac3IVa	aph4Ia,blaTEM,strA,strB,sul2,tetB
S00478-13	GEN	8	#ERROR!	15.6135	0.125	#ERROR!	2	4	14	NA	NA	NA	NA		aac3IVa	aph4Ia,blaTEM,strA,strB,sul2,tetB
S00478-13	NAL	4	<=	32.4761	1	<=	16	31.99	13.01	TN	TN	TN	TN		aac3IVa	aph4Ia,blaTEM,strA,strB,sul2,tetB
S00478-13	STR	64	>	0	4	#ERROR!	16	64	11.01	FN	TP	TP	TP		aac3IVa	aph4Ia,blaTEM,strA,strB,sul2,tetB
S00478-13	SMX	1024	>	0	512	>	256	511.99	12.01	TP	TP	TP	TP		aac3IVa	aph4Ia,blaTEM,strA,strB,sul2,tetB
S00478-13	SXT	0.12	<=	34.662	0.03	#ERROR!	1	4	11	TN	TN	TN	TN		aac3IVa	aph4Ia,blaTEM,strA,strB,sul2,tetB
S00478-13	SUL	256	>	NA	NA	NA	256	NA	NA	NA	NA	NA	TP		aac3IVa	aph4Ia,blaTEM,strA,strB,sul2,tetB
S00478-13	TET	32	>	NA	NA	NA	8	NA	NA	NA	NA	NA	TP		aac3IVa	aph4Ia,blaTEM,strA,strB,sul2,tetB
S00478-13	TRI	0.25	<=	NA	NA	NA	2	NA	NA	NA	NA	NA	TN		aac3IVa	aph4Ia,blaTEM,strA,strB,sul2,tetB
S01870-13	AMP	64	>	0	128	>	8	8	14	TP	TP	TP	TP			aadA,blaTEM,dfrA1,strA,strB,sul,sul2,tetB
S01870-13	CHL	8	<=	33.1007	1	#ERROR!	16	8	17	TN	TN	TN	TN			aadA,blaTEM,dfrA1,strA,strB,sul,sul2,tetB
S01870-13	CIP	0.03	#ERROR!	NA	NA	NA	0.064	NA	NA	NA	NA	NA	TN			aadA,blaTEM,dfrA1,strA,strB,sul,sul2,tetB
S01870-13	GEN	0.5	<=	26.2307	0.125	#ERROR!	2	4	14	NA	NA	NA	NA			aadA,blaTEM,dfrA1,strA,strB,sul,sul2,tetB
S01870-13	NAL	4	<=	28.4166	2	#ERROR!	16	31.99	13.01	TN	TN	TN	TN			aadA,blaTEM,dfrA1,strA,strB,sul,sul2,tetB
S01870-13	STR	64	>	0	128	#ERROR!	16	64	11.01	TP	TP	TP	TP			aadA,blaTEM,dfrA1,strA,strB,sul,sul2,tetB
S01870-13	SMX	1024	>	0	512	>	256	511.99	12.01	TP	TP	TP	TP			aadA,blaTEM,dfrA1,strA,strB,sul,sul2,tetB
S01870-13	SXT	4	>	0	8	#ERROR!	1	4	11	TP	TP	TP	TP			aadA,blaTEM,dfrA1,strA,strB,sul,sul2,tetB
S01870-13	SUL	256	>	NA	NA	NA	256	NA	NA	NA	NA	NA	TP			aadA,blaTEM,dfrA1,strA,strB,sul,sul2,tetB
S01870-13	TET	32	>	NA	NA	NA	8	NA	NA	NA	NA	NA	TP			aadA,blaTEM,dfrA1,strA,strB,sul,sul2,tetB
S01870-13	TRI	32	>	NA	NA	NA	2	NA	NA	NA	NA	NA	TP			aadA,blaTEM,dfrA1,strA,strB,sul,sul2,tetB
S03120-13	AMP	1	<=	31.8516	0.25	<=	8	8	14	TN	TN	TN	TN
S03120-13	CHL	8	<=	29.3534	0.25	<=	16	8	17	TN	TN	TN	TN
S03120-13	CIP	0.03	#ERROR!	NA	NA	NA	0.064	NA	NA	NA	NA	NA	TN
S03120-13	GEN	0.5	<=	27.1675	0.125	#ERROR!	2	4	14	NA	NA	NA	NA
S03120-13	NAL	4	<=	28.4166	1	<=	16	31.99	13.01	TN	TN	TN	TN
S03120-13	STR	16	#ERROR!	15.9258	2	#ERROR!	16	64	11.01	TN	TN	TN	TN
S03120-13	SMX	32	#ERROR!	27.7921	32	<=	256	511.99	12.01	TN	TN	TN	TN
S03120-13	SXT	0.12	<=	34.0375	0.03	#ERROR!	1	4	11	TN	TN	TN	TN
S03120-13	SUL	64	#ERROR!	NA	NA	NA	256	NA	NA	NA	NA	NA	TN
S03120-13	TET	4	<=	NA	NA	NA	8	NA	NA	NA	NA	NA	TN
S03120-13	TRI	0.5	#ERROR!	NA	NA	NA	2	NA	NA	NA	NA	NA	TN
S03862-13	AMP	1	<=	33.4129	0.25	<=	8	8	14	TN	TN	TN	TN
S03862-13	CHL	8	<=	31.227	0.5	#ERROR!	16	8	17	TN	TN	TN	TN
S03862-13	CIP	0.03	#ERROR!	NA	NA	NA	0.064	NA	NA	NA	NA	NA	TN
S03862-13	GEN	0.5	<=	25.6062	0.125	#ERROR!	2	4	14	NA	NA	NA	NA
S03862-13	NAL	4	<=	27.4798	2	#ERROR!	16	31.99	13.01	TN	TN	TN	TN
S03862-13	STR	32	#ERROR!	11.8663	4	#ERROR!	16	64	11.01	TN	TN	TN	FN
S03862-13	SMX	8	<=	33.7252	32	<=	256	511.99	12.01	TN	TN	TN	TN
S03862-13	SXT	0.12	<=	39.9706	0.5	#ERROR!	1	4	11	TN	TN	TN	TN
S03862-13	SUL	16	<=	NA	NA	NA	256	NA	NA	NA	NA	NA	TN
S03862-13	TET	4	<=	NA	NA	NA	8	NA	NA	NA	NA	NA	TN
S03862-13	TRI	0.25	<=	NA	NA	NA	2	NA	NA	NA	NA	NA	TN
S01119-14	AMP	64	>	0	128	>	8	8	14	TP	TP	TP	TP	mefB		aadA,aadA1,blaTEM,cml,dfrA12,sul3
S01119-14	CHL	128	#ERROR!	10.9295	16	#ERROR!	16	8	17	TP	TP	TP	TP	mefB		aadA,aadA1,blaTEM,cml,dfrA12,sul3
S01119-14	CIP	0.03	#ERROR!	NA	NA	NA	0.064	NA	NA	NA	NA	NA	TN	mefB		aadA,aadA1,blaTEM,cml,dfrA12,sul3
S01119-14	GEN	0.5	<=	27.1675	0.25	#ERROR!	2	4	14	NA	NA	NA	NA	mefB		aadA,aadA1,blaTEM,cml,dfrA12,sul3
S01119-14	NAL	4	<=	29.0411	1	<=	16	31.99	13.01	TN	TN	TN	TN	mefB		aadA,aadA1,blaTEM,cml,dfrA12,sul3
S01119-14	STR	32	#ERROR!	0	8	#ERROR!	16	64	11.01	TN	FP	FP	TP	mefB		aadA,aadA1,blaTEM,cml,dfrA12,sul3
S01119-14	SMX	1024	>	0	512	>	256	511.99	12.01	TP	TP	TP	TP	mefB		aadA,aadA1,blaTEM,cml,dfrA12,sul3
S01119-14	SXT	4	>	0	16	#ERROR!	1	4	11	TP	TP	TP	TP	mefB		aadA,aadA1,blaTEM,cml,dfrA12,sul3
S01119-14	SUL	256	>	NA	NA	NA	256	NA	NA	NA	NA	NA	TP	mefB		aadA,aadA1,blaTEM,cml,dfrA12,sul3
S01119-14	TET	4	<=	NA	NA	NA	8	NA	NA	NA	NA	NA	TN	mefB		aadA,aadA1,blaTEM,cml,dfrA12,sul3
S01119-14	TRI	32	>	NA	NA	NA	2	NA	NA	NA	NA	NA	TP	mefB		aadA,aadA1,blaTEM,cml,dfrA12,sul3
S02289-14	AMP	64	>	0	128	>	8	8	14	TP	TP	TP	TP			aadA,blaTEM,dfrA1,strA,strB,sul,sul2,tetB
S02289-14	CHL	8	<=	35.5988	1	#ERROR!	16	8	17	TN	TN	TN	TN			aadA,blaTEM,dfrA1,strA,strB,sul,sul2,tetB
S02289-14	CIP	0.03	#ERROR!	NA	NA	NA	0.064	NA	NA	NA	NA	NA	TN			aadA,blaTEM,dfrA1,strA,strB,sul,sul2,tetB
S02289-14	GEN	0.5	<=	26.2307	0.125	#ERROR!	2	4	14	NA	NA	NA	NA			aadA,blaTEM,dfrA1,strA,strB,sul,sul2,tetB
S02289-14	NAL	4	<=	30.2902	2	#ERROR!	16	31.99	13.01	TN	TN	TN	TN			aadA,blaTEM,dfrA1,strA,strB,sul,sul2,tetB
S02289-14	STR	64	>	0	128	#ERROR!	16	64	11.01	TP	TP	TP	TP			aadA,blaTEM,dfrA1,strA,strB,sul,sul2,tetB
S02289-14	SMX	1024	>	0	512	>	256	511.99	12.01	TP	TP	TP	TP			aadA,blaTEM,dfrA1,strA,strB,sul,sul2,tetB
S02289-14	SXT	4	>	0	16	#ERROR!	1	4	11	TP	TP	TP	TP			aadA,blaTEM,dfrA1,strA,strB,sul,sul2,tetB
S02289-14	SUL	256	>	NA	NA	NA	256	NA	NA	NA	NA	NA	TP			aadA,blaTEM,dfrA1,strA,strB,sul,sul2,tetB
S02289-14	TET	32	>	NA	NA	NA	8	NA	NA	NA	NA	NA	TP			aadA,blaTEM,dfrA1,strA,strB,sul,sul2,tetB
S02289-14	TRI	32	>	NA	NA	NA	2	NA	NA	NA	NA	NA	TP			aadA,blaTEM,dfrA1,strA,strB,sul,sul2,tetB
S03086-14	AMP	64	>	0	128	>	8	8	14	TP	TP	TP	TP			blaTEM,strA,strB,sul2,tetB
S03086-14	CHL	8	<=	28.1043	1	#ERROR!	16	8	17	TN	TN	TN	TN			blaTEM,strA,strB,sul2,tetB
S03086-14	CIP	0.03	#ERROR!	NA	NA	NA	0.064	NA	NA	NA	NA	NA	TN			blaTEM,strA,strB,sul2,tetB
S03086-14	GEN	0.5	<=	27.7921	0.125	#ERROR!	2	4	14	NA	NA	NA	NA			blaTEM,strA,strB,sul2,tetB
S03086-14	NAL	4	<=	28.4166	2	#ERROR!	16	31.99	13.01	TN	TN	TN	TN			blaTEM,strA,strB,sul2,tetB
S03086-14	STR	64	>	0	64	#ERROR!	16	64	11.01	FN	TP	TP	TP			blaTEM,strA,strB,sul2,tetB
S03086-14	SMX	1024	>	0	512	>	256	511.99	12.01	TP	TP	TP	TP			blaTEM,strA,strB,sul2,tetB
S03086-14	SXT	0.12	<=	35.2866	0.03	#ERROR!	1	4	11	TN	TN	TN	TN			blaTEM,strA,strB,sul2,tetB
S03086-14	SUL	256	>	NA	NA	NA	256	NA	NA	NA	NA	NA	TP			blaTEM,strA,strB,sul2,tetB
S03086-14	TET	32	>	NA	NA	NA	8	NA	NA	NA	NA	NA	TP			blaTEM,strA,strB,sul2,tetB
S03086-14	TRI	0.25	<=	NA	NA	NA	2	NA	NA	NA	NA	NA	TN			blaTEM,strA,strB,sul2,tetB
S03195-14	AMP	64	>	2.49816	128	>	8	8	14	TP	TP	TP	TP			aadA,blaTEM,dfrA1,sul,tetA
S03195-14	CHL	8	<=	34.0375	4	#ERROR!	16	8	17	TN	TN	TN	TN			aadA,blaTEM,dfrA1,sul,tetA
S03195-14	CIP	0.03	#ERROR!	NA	NA	NA	0.064	NA	NA	NA	NA	NA	TN			aadA,blaTEM,dfrA1,sul,tetA
S03195-14	GEN	0.5	<=	31.227	0.125	#ERROR!	2	4	14	NA	NA	NA	NA			aadA,blaTEM,dfrA1,sul,tetA
S03195-14	NAL	4	<=	29.978	2	#ERROR!	16	31.99	13.01	TN	TN	TN	TN			aadA,blaTEM,dfrA1,sul,tetA
S03195-14	STR	32	#ERROR!	0	4	#ERROR!	16	64	11.01	TN	FP	FP	TP			aadA,blaTEM,dfrA1,sul,tetA
S03195-14	SMX	1024	>	0	512	>	256	511.99	12.01	TP	TP	TP	TP			aadA,blaTEM,dfrA1,sul,tetA
S03195-14	SXT	4	>	1.87362	16	#ERROR!	1	4	11	TP	TP	TP	TP			aadA,blaTEM,dfrA1,sul,tetA
S03195-14	SUL	256	>	NA	NA	NA	256	NA	NA	NA	NA	NA	TP			aadA,blaTEM,dfrA1,sul,tetA
S03195-14	TET	32	>	NA	NA	NA	8	NA	NA	NA	NA	NA	TP			aadA,blaTEM,dfrA1,sul,tetA
S03195-14	TRI	32	>	NA	NA	NA	2	NA	NA	NA	NA	NA	TP			aadA,blaTEM,dfrA1,sul,tetA
S05247-14	AMP	64	>	0	128	>	8	8	14	TP	TP	TP	TP	aadA1,floR,sul,tetG	blaCARB	blaTEM,strA,strB,sul2,tetB
S05247-14	CHL	8	<=	35.9111	1	#ERROR!	16	8	17	TN	TN	TN	TN	aadA1,floR,sul,tetG	blaCARB	blaTEM,strA,strB,sul2,tetB
S05247-14	CIP	0.03	#ERROR!	NA	NA	NA	0.064	NA	NA	NA	NA	NA	TN	aadA1,floR,sul,tetG	blaCARB	blaTEM,strA,strB,sul2,tetB
S05247-14	GEN	0.5	<=	26.2307	0.125	#ERROR!	2	4	14	NA	NA	NA	NA	aadA1,floR,sul,tetG	blaCARB	blaTEM,strA,strB,sul2,tetB
S05247-14	NAL	4	<=	28.7289	2	#ERROR!	16	31.99	13.01	TN	TN	TN	TN	aadA1,floR,sul,tetG	blaCARB	blaTEM,strA,strB,sul2,tetB
S05247-14	STR	64	>	0	64	#ERROR!	16	64	11.01	FN	TP	TP	TP	aadA1,floR,sul,tetG	blaCARB	blaTEM,strA,strB,sul2,tetB
S05247-14	SMX	1024	>	0	512	>	256	511.99	12.01	TP	TP	TP	TP	aadA1,floR,sul,tetG	blaCARB	blaTEM,strA,strB,sul2,tetB
S05247-14	SXT	0.5	#ERROR!	36.8479	0.03	#ERROR!	1	4	11	TN	TN	TN	TN	aadA1,floR,sul,tetG	blaCARB	blaTEM,strA,strB,sul2,tetB
S05247-14	SUL	256	>	NA	NA	NA	256	NA	NA	NA	NA	NA	TP	aadA1,floR,sul,tetG	blaCARB	blaTEM,strA,strB,sul2,tetB
S05247-14	TET	32	>	NA	NA	NA	8	NA	NA	NA	NA	NA	TP	aadA1,floR,sul,tetG	blaCARB	blaTEM,strA,strB,sul2,tetB
S05247-14	TRI	0.25	<=	NA	NA	NA	2	NA	NA	NA	NA	NA	TN	aadA1,floR,sul,tetG	blaCARB	blaTEM,strA,strB,sul2,tetB

## Sheet: Table S3
Sample	ERR Number
L00005-10	ERR1251727
L00427-10	ERR1251734
L00461-07	ERR1251774
L00738-11	ERR1251716
L00746-11	ERR1251718
L00777-11	ERR1251785
L00886-06	ERR1251793
L00911-05	ERR1251692
L01077-08	ERR1251693
L01210-11	ERR1251700
L01443-09	ERR1251696
L02428-05	ERR1251673
S00039-03	ERR1251674
S00083-08	ERR1251685
S00285-01	ERR1251683
S00399-10	ERR1251654
S00430-01	ERR1251667
S00454-11	ERR1251661
S00478-13	ERR1251670
S00795-02	ERR1251669
S01117-00	ERR1251639
S01119-14	ERR1251641
S01131-99	ERR1251647
S01145-94	ERR1251618
S01194-08	ERR1251627
S01566-00	ERR1251620
S01591-98	ERR1251623
S01710-04	ERR1251625
S01727-11	ERR1251629
S01727-98	ERR1251604
S01761-00	ERR1251596
S01870-13	ERR1251605
S02159-07	ERR1251598
S02185-06	ERR1251609
S02202-01	ERR1251577
S02289-14	ERR1251579
S02336-11	ERR1251581
S02347-12	ERR1251582
S02357-04	ERR1251584
S02606-01	ERR1251586
S02636-11	ERR1251754
S02790-08	ERR1251770
S03040-10	ERR1251769
S03086-14	ERR1251765
S03120-13	ERR1251767
S03195-14	ERR1251491
S03249-01	ERR1251494
S03274-06	ERR1251495
S03558-99	ERR1251486
S03612-03	ERR1251480
S03622-02	ERR1251481
S03632-02	ERR1251482
S03862-13	ERR1251483
S03883-00	ERR1251484
S03924-11	ERR1251478
S04055-07	ERR1251479
S04066-03	ERR1251512
S04173-01	ERR1251510
S04246-97	ERR1251502
S04294-03	ERR1251504
S04322-99	ERR1251473
S04488-04	ERR1251474
S04635-04	ERR1251467
S04655-09	ERR1251518
S04790-97	ERR1251525
S05231-09	ERR1251528
S05247-14	ERR1251385
S05290-09	ERR1251390
S05339-97	ERR1251396
S06001-08	ERR1251537
S06036-03	ERR1251538
S06216-03	ERR1251542
S06290-02	ERR1251543
S06569-05	ERR1251548
S06618-99	ERR1334874
S06636-12	ERR1251377
S06719-94	ERR1251380
S06756-00	ERR1251381
S07053-03	ERR1334886
S07102-03	ERR1334887
S07406-99	ERR1251740
S07452-95	ERR1251748
S07487-96	ERR1251407
S07497-96	ERR1251408
S07591-95	ERR1251409
S07623-03	ERR1251410
S07625-03	ERR1251420
S07896-03	ERR1251421
S08411-93	ERR1251415
S08457-97	ERR1251416
S08761-96	ERR1251417
S08887-98	ERR1251432
S09137-97	ERR1251442
S09202-95	ERR1251446
S09211-02	ERR1251453
S09281-99	ERR1251458
S10023-95	ERR1251459
S10423-92	ERR1251563
S10543-93	ERR1251565
S10905-92	ERR1251567
S11013-96	ERR1251568
S12144-92	ERR1251575

## Sheet: Table S4
Antimicrobial class	Tested antimicrobial	Gene	Identified gene or mutation	ARIBA detected (n=102)*	ARIBA assembled (n=102)+
Aminoglycoside	Gentamicin	aac3-IVa	aac_3__IVa.1_X01385	8	0
Aminoglycoside	Streptomycin	aadA	aadA1.1_X02340	1	0
Aminoglycoside	Streptomycin	aadA	aadA13.1_AY713504	1	0
Aminoglycoside	Streptomycin	aadA	aadA1.3_JQ414041	16	16
Aminoglycoside	Streptomycin	aadA	aadA1.5_JX185132	4	4
Aminoglycoside	Streptomycin	aadA	aadA2.1_X68227	40	38
Aminoglycoside	Streptomycin	aadA	aadA2.2_JQ364967	17	17
Aminoglycoside	Streptomycin	strA	strA.1_M96392	2	2
Aminoglycoside	Streptomycin	strA	strA.4_AF321551	28	18
Aminoglycoside	Streptomycin	strA	strA.5_AF321550	1	0
Aminoglycoside	Streptomycin	strB	strB.1_M96392	30	30
Aminoglycoside	NA	aph3-ia	aph_3___Ia.1_V00359	2	2
Aminoglycoside	NA	aph3-ic	aph_3___Ic.1_X62115	3	3
Aminoglycoside	NA	aph4-ia	aph_4__Ia.1_V01499	8	4
Beta-lactam	Ampicillin	blaCARB	blaCARB_2.1_M69058	33	32
Beta-lactam	Ampicillin	blaCARB	blaCARB_3.1_S46063	1	0
Beta-lactam	Ampicillin	blaTEM	blaTEM_124.1_AY327540	3	0
Beta-lactam	Ampicillin	blaTEM	blaTEM_1A.4_HM749966	2	2
Beta-lactam	Ampicillin	blaTEM	blaTEM_1B.1_JF910132	20	20
Beta-lactam	Ampicillin	blaTEM	blaTEM_1C.5_FJ560503	1	1
Beta-lactam	Ampicillin	blaTEM	blaTEM_206.1_KC783461	1	1
Beta-lactam	Ampicillin	blaTEM	blaTEM_81.1_AF427127	2	2
Folate synthesis inhibitors	Trimethoprim, Trimethoprim/ Sulfamethoxazole (1:19)	dfrA	dfrA12.1_AB571791	17	17
Folate synthesis inhibitors	Trimethoprim, Trimethoprim/ Sulfamethoxazole (1:19)	dfrA	dfrA1.30_JQ690541	4	4
Folate synthesis inhibitors	Trimethoprim, Trimethoprim/ Sulfamethoxazole (1:19)	dfrA	dfrA14.1_DQ388123	11	11
Macrolide	NA	mefB	mef_B_.1_FJ196385	16	0
Macrolide	NA	mphB	mph_B_.1_D85892	1	1
Phenicol	Chloramphenicol	catA	catA1.1_V00622	2	2
Phenicol	Chloramphenicol	cml	cml.1_M22614	1	0
Phenicol	Chloramphenicol	cml	cmlA1.1_M64556	16	16
Phenicol	Chloramphenicol	floR	floR.2_AF118107	33	31
Quinolone	Nalidixic Acid, Ciprofloxacin	gyrA	gyrA (D87N)	9	9
Quinolone	Nalidixic Acid, Ciprofloxacin	gyrA	gyrA (D87Y)	2	2
Quinolone	Nalidixic Acid, Ciprofloxacin	gyrA	gyrA (S83F)	10	10
Quinolone	Nalidixic Acid, Ciprofloxacin	gyrA	gyrA (S83Y)	1	1
Quinolone	Nalidixic Acid, Ciprofloxacin	QnrB19	QnrB19.1_HM146784	1	1
Sulfonamide	Sulfisoxazole, Sulfamethoxazole	sul1	sul1.1_AY224185	7	7
Sulfonamide	Sulfisoxazole, Sulfamethoxazole	sul1	sul1.2_CP002151	35	8
Sulfonamide	Sulfisoxazole, Sulfamethoxazole	sul1	sul1.3_EU855787	3	0
Sulfonamide	Sulfisoxazole, Sulfamethoxazole	sul2	sul2.2_GQ421466	25	24
Sulfonamide	Sulfisoxazole, Sulfamethoxazole	sul2	sul2.3_HQ840942	5	5
Sulfonamide	Sulfisoxazole, Sulfamethoxazole	sul2	sul2.6_FN995456	1	0
Sulfonamide	Sulfisoxazole, Sulfamethoxazole	sul3	sul3.2_AJ459418	17	16
Tetracycline	Tetracycline	tetA	tet_A_.4_AJ517790	15	15
Tetracycline	Tetracycline	tetB	tet_B_.3_AP000342	1	1
Tetracycline	Tetracycline	tetB	tet_B_.4_AF326777	13	13
Tetracycline	Tetracycline	tetC	tet_C_.5_NC_003213	3	3
Tetracycline	Tetracycline	tetC	tet_C_.9_AY046276	1	1
Tetracycline	Tetracycline	tetG	tet_G_.4_AF133140	1	0
Tetracycline	Tetracycline	tetG	tet_G_.5_AF071555	31	31
*Number of isolates where reference sequences have been identified as assembled, partial, fragmented or interrupted by ARIBA
+Number of isolates where reference sequences have been fully assembled by ARIBA'
